# Supplementary material for: Reversible epigenetic alterations mediate PSMA expression heterogeneity in advanced metastatic prostate cancer
Source: JCI Insight. 2023 Apr 10;8(7):e162907. doi: 10.1172/jci.insight.162907 (PMC10132157; doi:10.1172/jci.insight.162907)
Supplement: Supplemental table 1 [file jciinsight-8-162907-s256.xlsx]

## Sheet: Supp Table 1
Supplementary Table 1. Number of tumors of each molecular subtype analyzed in this study
LuCaP
AR+/NE-	AR-/NE+	AR+/NE+	AR-/NE-
86	26	12	2
SU2C
AR+/NE-	AR-/NE+	AR+/NE+	AR-/NE-
220	13	23	14
UW-TAN RNA-seq
AR+/NE-	AR-/NE+	AR+/NE+	AR-/NE-
122	21	16	13
UW-TAN IHC
AR+/NE-	AR-/NE+	AR+/NE+	AR-/NE-
367	92	101	30
