# Supplementary material for: Reversible epigenetic alterations mediate PSMA expression heterogeneity in advanced metastatic prostate cancer
Source: JCI Insight. 2023 Apr 10;8(7):e162907. doi: 10.1172/jci.insight.162907 (PMC10132157; doi:10.1172/jci.insight.162907)
Supplement: Supplemental table 2 [file jciinsight-8-162907-s257.xlsx]

## Sheet: Supp Table 2
Supplementary Table 2. Clinical characteristics of patients from the UW-TAN rapid autopsy study with IHC expression data.
Total N = 52
Demographics data
Age at initial diagnosis (median [IQR])	60.61 [53.92, 66.33]
PSA at diagnosis (median [IQR])	19.50 [7.55, 111.25]
Age at death (median [IQR])	68.63 [61.91, 74.43]
Psa at death (median [IQR])	90.63 [8.69, 1007.51]
Treatment history
ADT	51 ( 98)
Abiraterone acetate	33 ( 65)
Enzalutamide	28 ( 55)
