# Supplementary material for: Reversible epigenetic alterations mediate PSMA expression heterogeneity in advanced metastatic prostate cancer
Source: JCI Insight. 2023 Apr 10;8(7):e162907. doi: 10.1172/jci.insight.162907 (PMC10132157; doi:10.1172/jci.insight.162907)
Supplement: Supplemental table 3 [file jciinsight-8-162907-s258.xlsx]

## Sheet: Supp Table 3
Supplementary Table 3. PSMA expression (by IHC) in rapid autopsy samples
Sample ID	PSMA H-score	Anatomic site	Morphology diagnosis
03-163AA2	0	R ILIAC	ADENOCARCINOMA, WITH CLEAR CELLS
03-163 S3	0	LIVER	CARCINOID-LIKE
03-163DD3	0	L SACRUM	ADENOCARCINOMA, WITH CLEAR CELLS
03-163DD3	0	L SACRUM	CARCINOID-LIKE
03-163HH1	0	L2 VERTEBRA	ADENOCARCINOMA, WITH CLEAR CELLS
03-163HH1	0	L2 VERTEBRA	ADENOCARCINOMA, WITH CLEAR CELLS
03-163MM6	0	T9 VERTEBRA	ADENOCARCINOMA, WITH CLEAR CELLS
03-163MM6	0	T9 VERTEBRA	ADENOCARCINOMA, WITH CLEAR CELLS
03-192II3	0	L1 VERTEBRA	CARCINOID-LIKE
03-192LL2	0	T10 VERTEBRA	CARCINOID-LIKE
03-192LL2	0	T10 VERTEBRA	CARCINOID-LIKE
05-144AA3	0	R ILIAC	NE CARCINOMA, SPINDLE CELLS
05-144AA3	0	R ILIAC	NE CARCINOMA, SPINDLE CELLS
05-144E1	0	LIVER	NE CARCINOMA, SPINDLE CELLS
05-144E1	0	LIVER	NE CARCINOMA, SPINDLE CELLS
05-144H3	0	RETROPERITONEAL LN	NE CARCINOMA, SPINDLE CELLS
05-144H3	0	RETROPERITONEAL LN	NE CARCINOMA, SPINDLE CELLS
05-144I2	0	RETROPERITONEAL LN	NE CARCINOMA, SPINDLE CELLS
05-144I2	0	RETROPERITONEAL LN	NE CARCINOMA, SPINDLE CELLS
05-144UU5	0	RIB	NE CARCINOMA, SPINDLE CELLS
05-144UU5	0	RIB	NE CARCINOMA, SPINDLE CELLS
05-144V2	0	ADRENAL	NE CARCINOMA, SPINDLE CELLS
05-144V2	0	ADRENAL	NE CARCINOMA, SPINDLE CELLS
05-144Z1	0	LN	NE CARCINOMA, SPINDLE CELLS
05-144Z1	0	LN	NE CARCINOMA, SPINDLE CELLS
06-131AA1	200	R ILIAC	ADENOCARCINOMA
06-131AA1	200	R ILIAC	ADENOCARCINOMA
06-131DD3	200	L SACRUM	ADENOCARCINOMA
06-131DD3	200	L SACRUM	ADENOCARCINOMA
06-131E1	200	PERITONEAL LN	ADENOCARCINOMA
06-131FF1	200	L4 VERTEBRA	ADENOCARCINOMA
06-131FF1	200	L4 VERTEBRA	ADENOCARCINOMA
06-131HH2	200	L2 VERTEBRA	ADENOCARCINOMA
06-131II2	100	L1 VERTEBRA	ADENOCARCINOMA
06-131II2	100	L1 VERTEBRA	ADENOCARCINOMA
06-131QQ1	80	R FEMUR	ADENOCARCINOMA
06-131QQ1	100	R FEMUR	ADENOCARCINOMA
06-131QQ2	40	R FEMUR	ADENOCARCINOMA
06-131QQ2	160	R FEMUR	ADENOCARCINOMA
07-042EE1	160	L5 VERTEBRA	ADENOCARCINOMA
07-042EE1	160	L5 VERTEBRA	ADENOCARCINOMA
07-042H6	60	MEDIAL RP LN	HYBRID TUMOR WITH ADC AND NE FEATURES
07-042H6	140	MEDIAL RP LN	HYBRID TUMOR WITH ADC AND NE FEATURES
07-042I1	120	ILIAC LN	HYBRID TUMOR WITH ADC AND NE FEATURES
07-042I1	0	ILIAC LN	HYBRID TUMOR WITH ADC AND NE FEATURES
07-042K6	200	AORTIC LN	ADENOCARCINOMA
07-042K6	40	AORTIC LN	ADENOCARCINOMA
07-042K6	10	AORTIC LN	ADENOCARCINOMA
07-042K6	30	AORTIC LN	ADENOCARCINOMA
07-042L1	20	ADRENAL	ADENOCARCINOMA
07-042L1	4	ADRENAL	ADENOCARCINOMA
07-042M1	160	ADRENAL	HYBRID TUMOR WITH ADC AND NE FEATURES
07-042M1	160	ADRENAL	HYBRID TUMOR WITH ADC AND NE FEATURES
08-016E2	0	PROSTATE	NE CARCINOMA, ROUND CELLS
08-016F5	0	PELVIC MASS	HIGH GRADE CARCINOMA WITH PLEOMORPHIC GIANT CELLS
08-016F5	0	PELVIC MASS	HIGH GRADE CARCINOMA WITH PLEOMORPHIC GIANT CELLS
08-016G4	0	LN	CARCINOID-LIKE
08-016G4	0	LN	CARCINOID-LIKE
08-016J5	0	LUNG	NE CARCINOMA, ROUND CELLS
08-016JJ2	0	T12 VERTEBRA	HIGH GRADE CARCINOMA WITH PLEOMORPHIC GIANT CELLS
08-016JJ2	0	T12 VERTEBRA	HIGH GRADE CARCINOMA WITH PLEOMORPHIC GIANT CELLS
08-016KK7	0	T11 VERTEBRA	NE CARCINOMA, ROUND CELLS
08-016LL3	0	T10 VERTEBRA	CARCINOID-LIKE
08-016LL3	0	T10 VERTEBRA	CARCINOID-LIKE
10-056G1	200	LEFT SUBCLAVICLE	CARCINOID-LIKE
10-056G1	200	LEFT SUBCLAVICLE	CARCINOID-LIKE
10-056I1	200	RETROPERITONEAL LN	CARCINOID-LIKE
10-056I1	200	RETROPERITONEAL LN	CARCINOID-LIKE
10-056I2	200	RETROPERITONEAL LN	CARCINOID-LIKE
10-056J2	200	RETROPERITONEAL LN	ADENOCARCINOMA CRIBRIFORM
10-056J2	200	RETROPERITONEAL LN	ADENOCARCINOMA CRIBRIFORM
10-056K2	200	LIVER	ADENOCARCINOMA CRIBRIFORM
10-056K2	200	LIVER	ADENOCARCINOMA CRIBRIFORM
12-021J4	0	R PLEURA	ADENOCARCINOMA
12-021J4	0	R PLEURA	ADENOCARCINOMA
11-028DD5	0	BONE	HIGH GRADE CARCINOMA WITH SQUAMOUS FEATURES
11-028J4	0	LIVER	HIGH GRADE CARCINOMA WITH SQUAMOUS FEATURES
11-028J4	0	LIVER	HIGH GRADE CARCINOMA WITH SQUAMOUS FEATURES
11-028L2	0	BONE	HIGH GRADE CARCINOMA WITH SQUAMOUS FEATURES
11-028L2	0	BONE	HIGH GRADE CARCINOMA WITH SQUAMOUS FEATURES
11-028MM4	0	LUNG	HIGH GRADE CARCINOMA WITH SQUAMOUS FEATURES
11-028MM4	0	LUNG	HIGH GRADE CARCINOMA WITH SQUAMOUS FEATURES
11-028NN2	0	LN	HIGH GRADE CARCINOMA WITH SQUAMOUS FEATURES
11-028NN2	0	LN	HIGH GRADE CARCINOMA WITH SQUAMOUS FEATURES
11-028JJ2	0	BONE	HIGH GRADE CARCINOMA WITH SQUAMOUS FEATURES
12-011AA5	200	L ILIAC	ADENOCARCINOMA
12-011AA5	60	L ILIAC	ADENOCARCINOMA
12-011D2	200	PROSTATE	HIGH GRADE CARCINOMA NOS
12-011D2	200	PROSTATE	HIGH GRADE CARCINOMA NOS
12-011D27	60	PROSTATE	HIGH GRADE CARCINOMA NOS
12-011D27	160	PROSTATE	HIGH GRADE CARCINOMA NOS
12-011D4	180	PROSTATE	HIGH GRADE CARCINOMA NOS
12-011D4	160	PROSTATE	HIGH GRADE CARCINOMA NOS
12-011EE2	40	L5 VERTEBRA	ADENOCARCINOMA
12-011EE2	0	L5 VERTEBRA	ADENOCARCINOMA
12-011GG1	160	L3 VERTEBRA	HIGH GRADE CARCINOMA NOS
12-011GG1	160	L3 VERTEBRA	HIGH GRADE CARCINOMA NOS
12-011I6	200	LN	HIGH GRADE CARCINOMA NOS
12-011I6	200	LN	HIGH GRADE CARCINOMA NOS
12-011J3	200	BLADDER	HIGH GRADE CARCINOMA NOS
12-011J3	200	BLADDER	HIGH GRADE CARCINOMA NOS
12-021AA5	200	R ILIAC	ADENOCARCINOMA
12-021AA5	200	R ILIAC	ADENOCARCINOMA
12-021FF3	0	L4 VERTEBRA	LARGE CELL NEUROENDOCRINE CARCINOMA
12-021H1	0	LIVER	LARGE CELL NEUROENDOCRINE CARCINOMA
12-021H1	0	LIVER	LARGE CELL NEUROENDOCRINE CARCINOMA
12-021I2	0	LUNG	LARGE CELL NEUROENDOCRINE CARCINOMA
12-021JJ4	0	T12 VERTEBRA	LARGE CELL NEUROENDOCRINE CARCINOMA
12-021JJ4	0	T12 VERTEBRA	LARGE CELL NEUROENDOCRINE CARCINOMA
13-042D13	160	PROSTATE	ADENOCARCINOMA
13-042D13	160	PROSTATE	ADENOCARCINOMA
13-042D6	200	PROSTATE	HIGH GRADE CARCINOMA NOS
13-042D6	40	PROSTATE	HIGH GRADE CARCINOMA NOS
13-042D7	120	PROSTATE	HIGH GRADE CARCINOMA NOS
13-042D7	180	PROSTATE	HIGH GRADE CARCINOMA WITH SQUAMOUS FEATURES
13-042D7	180	PROSTATE	HIGH GRADE CARCINOMA WITH SQUAMOUS FEATURES
13-042EE3	120	L5 VERTEBRA	ADENOCARCINOMA
13-042EE3	40	L5 VERTEBRA	ADENOCARCINOMA
13-042G1	200	ADRENAL	ADENOCARCINOMA
13-042GG6	80	L3 VERTEBRA	ADENOCARCINOMA
13-042GG6	80	L3 VERTEBRA	ADENOCARCINOMA
13-042H2	0	LIVER	HIGH GRADE CARCINOMA NOS
13-042H2	0	LIVER	HIGH GRADE CARCINOMA NOS
13-042JJ6	40	T12 VERTEBRA	ADENOCARCINOMA
13-042JJ6	40	T12 VERTEBRA	ADENOCARCINOMA
13-042M2	200	R ILIAC LN	HIGH GRADE CARCINOMA WITH PLEOMORPHIC GIANT CELLS
13-042O3	1	LIVER	HIGH GRADE CARCINOMA WITH PLEOMORPHIC GIANT CELLS
13-042O3	0	LIVER	HIGH GRADE CARCINOMA WITH PLEOMORPHIC GIANT CELLS
13-084BB5	0	L ILIAC	ADENOCARCINOMA CRIBRIFORM
13-084D10	0	PROSTATE	NE CARCINOMA, SPINDLE CELLS
13-084D10	0	PROSTATE	NE CARCINOMA, SPINDLE CELLS
13-084D18	200	PROSTATE	HIGH GRADE CARCINOMA NOS
13-084D18	200	PROSTATE	HIGH GRADE CARCINOMA NOS
13-084D7	140	PROSTATE	NE CARCINOMA, SPINDLE CELLS
13-084GG6	2	L3 VERTEBRA	ADENOCARCINOMA CRIBRIFORM
13-084H2	0	LIVER	NE CARCINOMA, SPINDLE CELLS
13-084H2	0	LIVER	NE CARCINOMA, SPINDLE CELLS
13-084L3	0	LUNG	SARCOMATOID CARCINOMA
13-084L3	0	LUNG	SARCOMATOID CARCINOMA
13-084QQ5	0	R FEMUR	ADENOCARCINOMA CRIBRIFORM
13-084QQ5	0	R FEMUR	ADENOCARCINOMA CRIBRIFORM
13-099H3	0	LIVER	HIGH GRADE CARCINOMA WITH ENTERIC FEATURES
13-099H3	0	LIVER	HIGH GRADE CARCINOMA WITH ENTERIC FEATURES
13-099J1	200	R LUNG	ADENOCARCINOMA CRIBRIFORM
13-099J1	200	R LUNG	ADENOCARCINOMA CRIBRIFORM
13-099K3	160	L LUNG	HIGH GRADE CARCINOMA WITH ENTERIC FEATURES
13-099K3	140	L LUNG	HIGH GRADE CARCINOMA WITH ENTERIC FEATURES
13-117A3	140	LIVER	HIGH GRADE CARCINOMA WITH PLEOMORPHIC GIANT CELLS
13-117A5	60	LIVER	HIGH GRADE CARCINOMA WITH PLEOMORPHIC GIANT CELLS
13-117A5	160	LIVER	HIGH GRADE CARCINOMA WITH PLEOMORPHIC GIANT CELLS
13-117A5	120	LIVER	HIGH GRADE CARCINOMA NOS
13-117A5	160	LIVER	HIGH GRADE CARCINOMA NOS
13-117A5	160	LIVER	ADENOCARCINOMA
13-117AA2	20	R ILIAC	ADENOCARCINOMA
13-117AA2	80	R ILIAC	ADENOCARCINOMA
13-117H3	1	LIVER	HIGH GRADE CARCINOMA WITH PLEOMORPHIC GIANT CELLS
13-117H3	100	LIVER	HIGH GRADE CARCINOMA WITH PLEOMORPHIC GIANT CELLS
13-117H7	160	LIVER	HIGH GRADE CARCINOMA WITH PLEOMORPHIC GIANT CELLS
13-117H7	160	LIVER	HIGH GRADE CARCINOMA WITH PLEOMORPHIC GIANT CELLS
13-117OO10	60	STERNUM	ADENOCARCINOMA
13-117OO10	4	STERNUM	ADENOCARCINOMA
14-039D6	100	PROSTATE	HIGH GRADE CARCINOMA WITH PLEOMORPHIC GIANT CELLS
14-039D6	120	PROSTATE	HIGH GRADE CARCINOMA WITH PLEOMORPHIC GIANT CELLS
14-039E1	60	LUNG	HIGH GRADE CARCINOMA WITH PLEOMORPHIC GIANT CELLS
14-039E1	80	LUNG	HIGH GRADE CARCINOMA WITH PLEOMORPHIC GIANT CELLS
14-039K1	160	LIVER	HIGH GRADE CARCINOMA WITH PLEOMORPHIC GIANT CELLS
14-096AA2	200	R ILIAC	HIGH GRADE CARCINOMA NOS
14-096D4	200	PROSTATE	HIGH GRADE CARCINOMA NOS
14-096D4	200	PROSTATE	HIGH GRADE CARCINOMA NOS
14-096D8	200	PROSTATE	HIGH GRADE CARCINOMA NOS
14-096D8	200	PROSTATE	HIGH GRADE CARCINOMA NOS
14-096GG5	200	L3 VERTEBRA	HIGH GRADE CARCINOMA NOS
14-096HH2	200	L2 VERTEBRA	ADENOCARCINOMA
15-010H3	4	LIVER	NE CARCINOMA, SPINDLE CELLS
15-010H3	2	LIVER	NE CARCINOMA, SPINDLE CELLS
15-010K2	200	PERIAORTIC LN	FOAMY CELL CARCINOMA
15-010K2	60	PERIAORTIC LN	FOAMY CELL CARCINOMA
15-010K3	100	PERIAORTIC LN	HIGH GRADE CARCINOMA NOS
15-010K3	100	PERIAORTIC LN	HIGH GRADE CARCINOMA NOS
15-010K4	60	PERIAORTIC LN	HIGH GRADE CARCINOMA NOS
15-010K4	0	PERIAORTIC LN	HIGH GRADE CARCINOMA NOS
15-010MM1	0	T9 VERTEBRA	HIGH GRADE CARCINOMA NOS
15-010MM2	0	T9 VERTEBRA	HIGH GRADE CARCINOMA NOS
15-096AA2	160	R ILIAC	ADENOCARCINOMA
15-096AA2	200	R ILIAC	ADENOCARCINOMA CRIBRIFORM
15-096DD3	160	L SACRUM	ADENOCARCINOMA CRIBRIFORM
15-096DD3	200	L SACRUM	ADENOCARCINOMA CRIBRIFORM
15-096E5	2	LUNG	HIGH GRADE CARCINOMA NOS
15-096E5	2	LUNG	HIGH GRADE CARCINOMA NOS
15-096FF2	120	L4 VERTEBRA	ADENOCARCINOMA
15-096FF2	60	L4 VERTEBRA	ADENOCARCINOMA
15-096H8	80	LIVER	HIGH GRADE CARCINOMA NOS
15-096H8	80	LIVER	HIGH GRADE CARCINOMA NOS
15-096J1	200	LN	ADENOCARCINOMA CRIBRIFORM
15-096J1	200	LN	ADENOCARCINOMA CRIBRIFORM
15-096L1	200	PERIAORTIC LN	ADENOCARCINOMA CRIBRIFORM
15-096L1	200	PERIAORTIC LN	ADENOCARCINOMA CRIBRIFORM
15-096OO2	60	STERNUM	ADENOCARCINOMA CRIBRIFORM
15-096OO2	60	STERNUM	ADENOCARCINOMA CRIBRIFORM
15-096QQ3	200	RIB	ADENOCARCINOMA CRIBRIFORM
16-052CC2	200	R SACRUM	HIGH GRADE CARCINOMA WITH ENTERIC FEATURES
16-052CC2	200	R SACRUM	HIGH GRADE CARCINOMA WITH ENTERIC FEATURES
16-052D1	80	PROSTATE	HIGH GRADE CARCINOMA WITH PLEOMORPHIC GIANT CELLS
16-052DD1	200	L SACRUM	HIGH GRADE CARCINOMA WITH ENTERIC FEATURES
16-052DD1	200	L SACRUM	HIGH GRADE CARCINOMA WITH ENTERIC FEATURES
16-052E6	200	LUNG	ADENOCARCINOMA CRIBRIFORM
16-052E6	200	LUNG	ADENOCARCINOMA CRIBRIFORM
16-052G1	160	ADRENAL	HIGH GRADE CARCINOMA WITH ENTERIC FEATURES
16-052G1	200	ADRENAL	HIGH GRADE CARCINOMA WITH ENTERIC FEATURES
16-052L1	200	ILIAC LN	HIGH GRADE CARCINOMA WITH ENTERIC FEATURES
16-052L1	200	ILIAC LN	HIGH GRADE CARCINOMA WITH ENTERIC FEATURES
16-071AA2	0	BONE	NE CARCINOMA, SPINDLE CELLS
16-071AA2	0	BONE	NE CARCINOMA, SPINDLE CELLS
16-071DD1	0	BONE	NE CARCINOMA, SPINDLE CELLS
16-071DD1	0	BONE	NE CARCINOMA, SPINDLE CELLS
16-071E3	0	LUNG	NE CARCINOMA, SPINDLE CELLS
16-071E3	0	LUNG	NE CARCINOMA, SPINDLE CELLS
16-071FF3	0	BONE	NE CARCINOMA, SPINDLE CELLS
16-071H1	0	LIVER	NE CARCINOMA, SPINDLE CELLS
16-071I3	0	LUNG	NE CARCINOMA, SPINDLE CELLS
16-071I3	0	LUNG	NE CARCINOMA, SPINDLE CELLS
16-080AA1	0	BONE	NE CARCINOMA, SPINDLE CELLS
16-080AA4	0	BONE	NE CARCINOMA, SPINDLE CELLS
16-080AA4	0	BONE	NE CARCINOMA, SPINDLE CELLS
16-080BB7	0	BONE	HIGH GRADE CARCINOMA NOS
16-080EE5	0	BONE	NE CARCINOMA, SPINDLE CELLS
16-080EE5	0	BONE	NE CARCINOMA, SPINDLE CELLS
16-080H2	0	BRAIN	NE CARCINOMA, SPINDLE CELLS
16-080H2	0	BRAIN	NE CARCINOMA, SPINDLE CELLS
16-080L1	0	LIVER	NE CARCINOMA, SPINDLE CELLS
16-080L1	0	LIVER	NE CARCINOMA, SPINDLE CELLS
16-080O2	0	LUNG	NE CARCINOMA, SPINDLE CELLS
17-001BB2	20	L ILIAC	ADENOCARCINOMA
17-001FF5	0	L4 VERTEBRA	NE CARCINOMA, ROUND CELLS
17-001FF5	0	L4 VERTEBRA	NE CARCINOMA, ROUND CELLS
17-001I1	0	ABDO MASS	NE CARCINOMA, ROUND CELLS
17-001I1	0	ABDO MASS	NE CARCINOMA, ROUND CELLS
17-001I1	0	ABDO MASS	NE CARCINOMA, ROUND CELLS
17-007H1	0	LIVER	ADENOCARCINOMA CRIBRIFORM
17-007H1	0	LIVER	ADENOCARCINOMA CRIBRIFORM
17-017BB4	0	L ILIAC	NE CARCINOMA, SPINDLE CELLS
17-017BB4	0	L ILIAC	NE CARCINOMA, SPINDLE CELLS
17-017D3	0	PROSTATE	HIGH GRADE CARCINOMA NOS
17-017D3	0	PROSTATE	HIGH GRADE CARCINOMA NOS
17-017H1	0	LIVER	NE CARCINOMA, SPINDLE CELLS
17-017H1	0	LIVER	NE CARCINOMA, SPINDLE CELLS
17-017I1	0	LIVER	NE CARCINOMA, SPINDLE CELLS
17-017I1	0	LIVER	NE CARCINOMA, SPINDLE CELLS
17-017K6	0	LIVER	NE CARCINOMA, SPINDLE CELLS
17-017N1	0	LUNG	NE CARCINOMA, SPINDLE CELLS
17-017N1	0	LUNG	NE CARCINOMA, SPINDLE CELLS
17-017O2	0	L ILIAC LN	NE CARCINOMA, SPINDLE CELLS
17-017O2	0	L ILIAC LN	NE CARCINOMA, SPINDLE CELLS
17-017RR5	200	R PUBIC	ADENOCARCINOMA
17-017SS3	200	R PUBIC	ADENOCARCINOMA
17-017SS3	200	R PUBIC	ADENOCARCINOMA
17-033FF2	0	L4 VERTEBRA	HIGH GRADE CARCINOMA NOS
17-033FF2	0	L4 VERTEBRA	HIGH GRADE CARCINOMA NOS
17-033H3	20	PANCREAS TAIL	HIGH GRADE CARCINOMA NOS
17-033H3	4	PANCREAS TAIL	HIGH GRADE CARCINOMA NOS
17-033J2	40	R PANCREAS	HIGH GRADE CARCINOMA NOS
17-033J2	40	R PANCREAS	HIGH GRADE CARCINOMA NOS
17-036 I1	160	LIVER	ADENOCARCINOMA
17-036 I1	160	LIVER	ADENOCARCINOMA
17-036GG1	160	L3 VERTBERA	HIGH GRADE CARCINOMA NOS
17-036GG1	100	L3 VERTBERA	HIGH GRADE CARCINOMA NOS
17-036GG3	60	L3 VERTBERA	ADENOCARCINOMA
17-036GG3	4	L3 VERTBERA	ADENOCARCINOMA
17-036H1	140	LIVER	ADENOCARCINOMA
17-036H1	140	LIVER	ADENOCARCINOMA
17-036H10	160	LIVER	ADENOCARCINOMA
17-036H10	160	LIVER	ADENOCARCINOMA
17-036H3	140	LIVER	ADENOCARCINOMA
17-036H3	140	LIVER	ADENOCARCINOMA
17-036HH1	160	L2 VERTEBRA	ADENOCARCINOMA
17-036HH3	160	L2 VERTEBRA	ADENOCARCINOMA
17-036HH3	160	L2 VERTEBRA	ADENOCARCINOMA
17-036I2	140	LIVER	ADENOCARCINOMA
17-036K2	120	LIVER	ADENOCARCINOMA
17-036K2	160	LIVER	ADENOCARCINOMA
17-036L3	120	PERIAORTIC LN	ADENOCARCINOMA
17-036L3	160	PERIAORTIC LN	ADENOCARCINOMA
17-036N1	100	MEDIASTINAL LN	ADENOCARCINOMA
17-036N1	120	MEDIASTINAL LN	ADENOCARCINOMA
17-036N2	110	MEDIASTINAL LN	ADENOCARCINOMA
17-036N2	110	MEDIASTINAL LN	ADENOCARCINOMA
17-036N6	200	MEDIASTINAL LN	ADENOCARCINOMA
17-036N6	160	MEDIASTINAL LN	ADENOCARCINOMA
17-042BB1	200	L ILIAC	ADENOCARCINOMA
17-042BB1	200	L ILIAC	ADENOCARCINOMA
17-042D12	200	PROSTATE	ADENOCARCINOMA
17-042D12	200	PROSTATE	ADENOCARCINOMA
17-042E2	120	LUNG	ADENOCARCINOMA
17-042E2	120	LUNG	ADENOCARCINOMA
17-042FF1	160	L4 VERTEBRA	ADENOCARCINOMA
17-042FF1	160	L4 VERTEBRA	ADENOCARCINOMA
17-042H1	200	PERI RIB	ADENOCARCINOMA
17-042H2	200	PERI RIB	ADENOCARCINOMA
17-042H2	200	PERI RIB	ADENOCARCINOMA
17-042II1	140	L1 VERTEBRA	ADENOCARCINOMA
17-042II1	140	L1 VERTEBRA	ADENOCARCINOMA
17-042PP7	120	RIB	ADENOCARCINOMA
17-043I1	0	LEFT SUBCAVICLE LN	HIGH GRADE CARCINOMA NOS
17-043I1	0	LEFT SUBCAVICLE LN	HIGH GRADE CARCINOMA NOS
17-043J2	0	PERIRECTALPERITONEUM	HIGH GRADE CARCINOMA NOS
17-043K1	0	R PELVIC PERITONEAL	HIGH GRADE CARCINOMA NOS
17-043K1	0	R PELVIC PERITONEAL	HIGH GRADE CARCINOMA NOS
17-057A2	160	LIVER	ADENOCARCINOMA
17-057K2	120	LIVER	ADENOCARCINOMA
17-057K2	120	LIVER	ADENOCARCINOMA
17-057L3	100	LIVER	ADENOCARCINOMA
17-057L8	120	LIVER	ADENOCARCINOMA
17-057L8	180	LIVER	ADENOCARCINOMA
17-057M1	160	LIVER	ADENOCARCINOMA CRIBRIFORM
17-057M1	140	LIVER	ADENOCARCINOMA CRIBRIFORM
17-057M2	160	LIVER	ADENOCARCINOMA CRIBRIFORM
17-072A1	10	LIVER	ADENOCARCINOMA CRIBRIFORM
17-072E1	10	LUNG	ADENOCARCINOMA CRIBRIFORM
17-072E4	30	LUNG	ADENOCARCINOMA CRIBRIFORM
17-072I2	60	SPLEEN	ADENOCARCINOMA CRIBRIFORM
17-072I2	60	SPLEEN	ADENOCARCINOMA CRIBRIFORM
17-072K1	60	PERIHEPATIC LN	ADENOCARCINOMA CRIBRIFORM
17-081D1	120	PROSTATE	HIGH GRADE CARCINOMA WITH PLEOMORPHIC GIANT CELLS
17-081D1	80	PROSTATE	HIGH GRADE CARCINOMA WITH PLEOMORPHIC GIANT CELLS
17-081D10	20	PROSTATE	ADENOCARCINOMA
17-081D10	20	PROSTATE	ADENOCARCINOMA
17-081D16	160	PROSTATE	ADENOCARCINOMA
17-081D16	160	PROSTATE	ADENOCARCINOMA
17-081D6	160	PROSTATE	ADENOCARCINOMA CRIBRIFORM
17-081D6	20	PROSTATE	ADENOCARCINOMA
17-081HH3	110	T12 VERTEBRA	ADENOCARCINOMA
17-081HH3	90	T12 VERTEBRA	ADENOCARCINOMA
17-081K3	0	LN	HIGH GRADE CARCINOMA WITH PLEOMORPHIC GIANT CELLS
17-081K3	0	LN	HIGH GRADE CARCINOMA WITH PLEOMORPHIC GIANT CELLS
17-081P8	60	PERIOESOPHAGEAL LN	FOAMY CELL CARCINOMA
17-081P8	20	PERIOESOPHAGEAL LN	ADENOCARCINOMA
17-085C1	200	PERICARDIA	ADENOCARCINOMA
17-085C1	200	PERICARDIA	ADENOCARCINOMA
17-085C2	200	PERICARDIA	ADENOCARCINOMA
17-085C2	200	PERICARDIA	ADENOCARCINOMA
17-085CC2	160	L5 VERTEBRA	ADENOCARCINOMA
17-085CC2	120	L5 VERTEBRA	ADENOCARCINOMA
17-085D1	60	PROSTATE	HIGH GRADE CARCINOMA NOS
17-085D11	160	PROSTATE	HIGH GRADE CARCINOMA NOS
17-085D3	200	PROSTATE	HIGH GRADE CARCINOMA NOS
17-085D3	200	PROSTATE	HIGH GRADE CARCINOMA NOS
17-085D6	200	PROSTATE	HIGH GRADE CARCINOMA NOS
17-085D6	60	PROSTATE	HIGH GRADE CARCINOMA NOS
17-085G1	200	ADRENAL	ADENOCARCINOMA
17-085G1	200	ADRENAL	ADENOCARCINOMA
17-085G3	200	ADRENAL	ADENOCARCINOMA
17-085G3	200	ADRENAL	ADENOCARCINOMA
17-085G7	180	ADRENAL	ADENOCARCINOMA
17-085G7	160	ADRENAL	ADENOCARCINOMA
17-085H1	160	MUSCLE	ADENOCARCINOMA
17-085H1	180	MUSCLE	ADENOCARCINOMA
17-085I3	140	ABDOMINAL FAT	ADENOCARCINOMA
17-085I3	140	ABDOMINAL FAT	ADENOCARCINOMA
17-085L1	140	LIVER	HIGH GRADE CARCINOMA NOS
17-085L1	140	LIVER	HIGH GRADE CARCINOMA NOS
17-085L3	160	LIVER	ADENOCARCINOMA
17-085L3	140	LIVER	ADENOCARCINOMA
17-085S1	200	PERIGASTRIC LN	ADENOCARCINOMA
17-085S1	160	PERIGASTRIC LN	ADENOCARCINOMA
17-085U2	200	PERIPANCREATIC	ADENOCARCINOMA CRIBRIFORM
17-085U2	120	PERIPANCREATIC	ADENOCARCINOMA CRIBRIFORM
17-085V10	180	BLADDER	ADENOCARCINOMA
17-085V10	160	BLADDER	ADENOCARCINOMA
17-085V9	160	BLADDER	ADENOCARCINOMA
17-085V9	180	BLADDER	ADENOCARCINOMA
17-097H1	20	LIVER	ADENOCARCINOMA
17-097I1	40	LIVER	ADENOCARCINOMA
17-097I1	40	LIVER	ADENOCARCINOMA
17-097I4	0	LIVER	ADENOCARCINOMA
17-097I4	0	LIVER	ADENOCARCINOMA
17-097I4	4	LIVER	ADENOCARCINOMA
17-097I4	0	LIVER	ADENOCARCINOMA
17-097I8	0	LIVER	ADENOCARCINOMA
17-097I8	0	LIVER	ADENOCARCINOMA
17-097I8	140	LIVER	ADENOCARCINOMA
17-097I8	2	LIVER	ADENOCARCINOMA
17-097L3	140	LUNG	ADENOCARCINOMA
17-097L3	60	LUNG	ADENOCARCINOMA
18-018D1	60	PROSTATE	ADENOCARCINOMA
18-018D1	20	PROSTATE	ADENOCARCINOMA
18-018D2	20	PROSTATE	ADENOCARCINOMA
18-018D2	10	PROSTATE	ADENOCARCINOMA
18-018D7	0	PROSTATE	ADENOCARCINOMA
18-018D7	2	PROSTATE	ADENOCARCINOMA
18-018H1	0	BLADDER	ADENOCARCINOMA
18-018H1	2	BLADDER	ADENOCARCINOMA
18-018H1	2	BLADDER	HIGH GRADE CARCINOMA NOS
18-018H1	2	BLADDER	HIGH GRADE CARCINOMA NOS
18-018H2	30	BLADDER	ADENOCARCINOMA
18-018H2	40	BLADDER	ADENOCARCINOMA
18-018H2	60	BLADDER	HIGH GRADE CARCINOMA WITH PLEOMORPHIC GIANT CELLS
18-018H2	60	BLADDER	HIGH GRADE CARCINOMA WITH PLEOMORPHIC GIANT CELLS
18-018H8	50	BLADDER	HIGH GRADE CARCINOMA WITH PLEOMORPHIC GIANT CELLS
18-018H8	70	BLADDER	HIGH GRADE CARCINOMA WITH PLEOMORPHIC GIANT CELLS
18-018I2	0	LN	ADENOCARCINOMA
18-018I2	1	LN	ADENOCARCINOMA
18-030A3	20	LIVER	HYBRID TUMOR WITH ADC AND NE FEATURES
18-030A3	4	LIVER	HYBRID TUMOR WITH ADC AND NE FEATURES
18-030AA1	160	R ILIAC	HIGH GRADE CARCINOMA NOS
18-030AA1	140	R ILIAC	HIGH GRADE CARCINOMA NOS
18-030D2	200	PROSTATE	HIGH GRADE CARCINOMA NOS
18-030D2	200	PROSTATE	HIGH GRADE CARCINOMA NOS
18-030D2	200	PROSTATE	HIGH GRADE CARCINOMA NOS
18-030D2	200	PROSTATE	HIGH GRADE CARCINOMA NOS
18-030D5	100	PROSTATE	HIGH GRADE CARCINOMA WITH PLEOMORPHIC GIANT CELLS
18-030D5	100	PROSTATE	HIGH GRADE CARCINOMA WITH PLEOMORPHIC GIANT CELLS
18-030D8	40	PROSTATE	ADENOCARCINOMA CRIBRIFORM
18-030DD3	20	L4 VERTEBRA	HIGH GRADE CARCINOMA NOS
18-030DD3	60	L4 VERTEBRA	HIGH GRADE CARCINOMA NOS
18-030FF1	160	L2 VERTEBRA	HIGH GRADE CARCINOMA NOS
18-030FF1	160	L2 VERTEBRA	HIGH GRADE CARCINOMA NOS
18-030H2	40	LIVER	ADENOCARCINOMA
18-030H2	30	LIVER	ADENOCARCINOMA
18-030H6	80	LIVER	ADENOCARCINOMA
18-030H6	80	LIVER	ADENOCARCINOMA
18-030HH5	120	T12 VERTEBRA	HIGH GRADE CARCINOMA NOS
18-030HH5	80	T12 VERTEBRA	HIGH GRADE CARCINOMA NOS
18-030I2	200	BLADDER	ADENOCARCINOMA
18-030J4	40	LIVER	ADENOCARCINOMA
18-030J4	140	LIVER	ADENOCARCINOMA
18-030K1	20	LIVER	ADENOCARCINOMA
18-030L1	200	LN	ADENOCARCINOMA
18-030M1	200	LN	ADENOCARCINOMA
18-030M1	160	LN	ADENOCARCINOMA
18-030N2	160	LN	ADENOCARCINOMA
18-030NN1	120	RIB	HIGH GRADE CARCINOMA NOS
18-030NN1	40	RIB	HIGH GRADE CARCINOMA NOS
18-030NN7	60	RIB	HIGH GRADE CARCINOMA NOS
18-030NN7	160	RIB	HIGH GRADE CARCINOMA NOS
18-030O2	180	LN	HIGH GRADE CARCINOMA NOS
18-030OO6	100	SACRUM	HIGH GRADE CARCINOMA NOS
18-030OO6	80	SACRUM	HIGH GRADE CARCINOMA NOS
18-030P1	100	RETROPERITONEL LN	HIGH GRADE CARCINOMA WITH PLEOMORPHIC GIANT CELLS
18-030P1	80	RETROPERITONEL LN	HIGH GRADE CARCINOMA WITH PLEOMORPHIC GIANT CELLS
18-039FF4	0	L2 VERTEBRA	NE CARCINOMA, ROUND CELLS
18-039D1	0	PROSTATE	NE CARCINOMA, SPINDLE CELLS
18-039D1	0	PROSTATE	NE CARCINOMA, SPINDLE CELLS
18-039D2	0	PROSTATE	NE CARCINOMA, SPINDLE CELLS
18-039D2	0	PROSTATE	NE CARCINOMA, SPINDLE CELLS
18-039D4	0	PROSTATE	NE CARCINOMA, SPINDLE CELLS
18-039D4	0	PROSTATE	NE CARCINOMA, SPINDLE CELLS
18-039EE1	0	L3 VERTEBRA	NE CARCINOMA, SPINDLE CELLS
18-039EE4	0	L3 VERTEBRA	NE CARCINOMA, SPINDLE CELLS
18-039H5	0	LIVER	NE CARCINOMA, SPINDLE CELLS
18-039H5	0	LIVER	NE CARCINOMA, SPINDLE CELLS
18-039HH2	0	T12 VERTEBRA	NE CARCINOMA, SPINDLE CELLS
18-039HH2	0	T12 VERTEBRA	FOAMY CELL CARCINOMA
18-039HH2	0	T12 VERTEBRA	NE CARCINOMA, SPINDLE CELLS
18-039HH2	160	T12 VERTEBRA	ADENOCARCINOMA
18-039HH2	0	T12 VERTEBRA	ADENOCARCINOMA
18-039J3	0	R ILIAC LN	NE CARCINOMA, SPINDLE CELLS
18-039J3	0	R ILIAC LN	NE CARCINOMA, SPINDLE CELLS
18-039L1	0	GALLBLADDER	NE CARCINOMA, ROUND CELLS
18-039M3	0	PERIAORTIC LN	NE CARCINOMA, ROUND CELLS
18-039M3	0	PERIAORTIC LN	NE CARCINOMA, ROUND CELLS
18-050AA1	180	R ILIAC	HIGH GRADE CARCINOMA NOS
18-050D1	200	PROSTATE	ADENOCARCINOMA
18-050D1	180	PROSTATE	ADENOCARCINOMA
18-050D2	180	PROSTATE	ADENOCARCINOMA
18-050I1	0	SEMINAL VESICLE AND BLADDER	HIGH GRADE CARCINOMA NOS
18-059CC4	200	L5 VERTEBRA	ADENOCARCINOMA
18-059CC4	200	L5 VERTEBRA	ADENOCARCINOMA
18-059D7	60	PROSTATE	HIGH GRADE CARCINOMAWITH SQUAMOUS FEATURES
18-059D7	40	PROSTATE	HIGH GRADE CARCINOMAWITH SQUAMOUS FEATURES
18-059D7	140	PROSTATE	ADENOCARCINOMA
18-059D7	200	PROSTATE	ADENOCARCINOMA
18-059I1	200	LIVER	HIGH GRADE CARCINOMAWITH SQUAMOUS FEATURES
18-059I1	200	LIVER	HIGH GRADE CARCINOMAWITH SQUAMOUS FEATURES
18-059J1	10	R PELVIC LN	HYBRID TUMOR WITH ADC AND NE FEATURES
18-059J1	20	R PELVIC LN	HYBRID TUMOR WITH ADC AND NE FEATURES
18-064BB2	160	L ILIAC	ADENOCARCINOMA CRIBRIFORM
18-064BB2	140	L ILIAC	ADENOCARCINOMA CRIBRIFORM
18-064HH1	180	T12 VERTEBRA	ADENOCARCINOMA
18-064HH1	160	T12 VERTEBRA	ADENOCARCINOMA
18-064HH1	120	T12 VERTEBRA	ADENOCARCINOMA
18-064HH1	120	T12 VERTEBRA	ADENOCARCINOMA
18-064II4	160	T11 VERTEBRA	ADENOCARCINOMA CRIBRIFORM
18-064LL3	200	T8 VERTEBRA	ADENOCARCINOMA
18-064LL3	200	T8 VERTEBRA	ADENOCARCINOMA
18-077DD7	200	L4 VERTEBRA	HIGH GRADE CARCINOMA NOS
18-077DD7	200	L4 VERTEBRA	HIGH GRADE CARCINOMA NOS
18-077II2	200	T11 VERTEBRA	HIGH GRADE CARCINOMA NOS
18-077II2	200	T11 VERTEBRA	HIGH GRADE CARCINOMA NOS
18-077MM1	200	STERNUM	ADENOCARCINOMA
18-077MM1	200	STERNUM	ADENOCARCINOMA
18-078AA5	2	R ILIAC	ADENOCARCINOMA CRIBRIFORM
18-078D4	0	PROSTATE	ADENOCARCINOMA
18-078D4	0	PROSTATE	HIGH GRADE CARCINOMA WITH PLEOMORPHIC GIANT CELLS
18-078GG1	0	L1 VERTEBRA	ADENOCARCINOMA CRIBRIFORM
18-078I1	4	LUNG	HIGH GRADE CARCINOMA NOS
18-078I1	0	LUNG	HIGH GRADE CARCINOMA NOS
18-078I1	200	LUNG	ADENOCARCINOMA
18-078I1	200	LUNG	ADENOCARCINOMA
18-078L2	2	LIVER	HIGH GRADE CARCINOMA NOS
18-078L2	0	LIVER	HIGH GRADE CARCINOMA NOS
18-078L3	2	LIVER	HIGH GRADE CARCINOMA NOS
18-078L3	0	LIVER	HIGH GRADE CARCINOMA NOS
18-078S2	10	PANCREAS	ADENOCARCINOMA CRIBRIFORM
18-078S2	40	PANCREAS	ADENOCARCINOMA CRIBRIFORM
18-082CC4	120	L5 VERTEBRA	HIGH GRADE CARCINOMAWITH SQUAMOUS FEATURES
18-082CC4	140	L5 VERTEBRA	HIGH GRADE CARCINOMAWITH SQUAMOUS FEATURES
18-082I2	200	PERIAORTIC LN	ADENOCARCINOMA
18-082KK1	140	T9 VERTEBRA	FOAMY CELL CARCINOMA
18-082KK1	180	T9 VERTEBRA	FOAMY CELL CARCINOMA
18-082M1	160	LIVER	ADENOCARCINOMA
18-082M1	160	LIVER	ADENOCARCINOMA
18-087AA2	80	R ILIAC	ADENOCARCINOMA
18-087AA2	90	R ILIAC	ADENOCARCINOMA
18-087H1	80	RETROPERITONEAL LN	ADENOCARCINOMA CRIBRIFORM
18-087H1	80	RETROPERITONEAL LN	ADENOCARCINOMA CRIBRIFORM
18-087LL6	90	T8 VERTEBRA	ADENOCARCINOMA
18-087LL6	100	T8 VERTEBRA	ADENOCARCINOMA
18-112BB2	140	L ILIAC	ADENOCARCINOMA
18-112BB2	120	L ILIAC	ADENOCARCINOMA
18-112CC1	180	L5 VERTEBRA	ADENOCARCINOMA
18-112CC1	200	L5 VERTEBRA	ADENOCARCINOMA
18-112DD6	200	L4 VERTEBRA	ADENOCARCINOMA
18-112H2	200	LIVER	ADENOCARCINOMA
18-112I5	160	LIVER	ADENOCARCINOMA
18-112I5	180	LIVER	ADENOCARCINOMA
18-112J3	160	LIVER	ADENOCARCINOMA
18-112J3	180	LIVER	ADENOCARCINOMA
18-112LL1	200	T8 VERTEBRA	ADENOCARCINOMA
18-115BB1	0	L ILIAC	ADENOCARCINOMA
18-115D10	160	PROSTATE	HIGH GRADE CARCINOMA WITH PLEOMORPHIC GIANT CELLS
18-115D10	160	PROSTATE	HIGH GRADE CARCINOMA WITH PLEOMORPHIC GIANT CELLS
18-115D6	40	PROSTATE	HIGH GRADE CARCINOMA WITH PLEOMORPHIC GIANT CELLS
18-115D6	20	PROSTATE	HIGH GRADE CARCINOMA WITH PLEOMORPHIC GIANT CELLS
18-115GG1	2	L1 VERTEBRA	ADENOCARCINOMA
18-115GG1	2	L1 VERTEBRA	ADENOCARCINOMA
18-115H3	0	ILIAC LN	HYBRID TUMOR WITH ADC AND NE FEATURES
18-115H3	2	ILIAC LN	HYBRID TUMOR WITH ADC AND NE FEATURES
18-123FF4	0	L2 VERTEBRA	ADENOCARCINOMA
18-123FF4	0	L2 VERTEBRA	ADENOCARCINOMA
18-123H2	0	LIVER	HYBRID TUMOR WITH ADC AND NE FEATURES
18-123H2	0	LIVER	HYBRID TUMOR WITH ADC AND NE FEATURES
18-123K1	0	LIVER	HYBRID TUMOR WITH ADC AND NE FEATURES
18-123K1	0	LIVER	HYBRID TUMOR WITH ADC AND NE FEATURES
19-029K6	120	PARAAORTIC MASS	HYBRID TUMOR WITH ADC AND NE FEATURES
19-029K6	120	PARAAORTIC MASS	HYBRID TUMOR WITH ADC AND NE FEATURES
19-026AA3	100	R ILIAC	ADENOCARCINOMA
19-026AA3	100	R ILIAC	ADENOCARCINOMA
19-026CC1	140	L5 VERTEBRA	HIGH GRADE CARCINOMAWITH SQUAMOUS FEATURES
19-026CC1	40	L5 VERTEBRA	HIGH GRADE CARCINOMAWITH SQUAMOUS FEATURES
19-026H1	100	LIVER	HIGH GRADE CARCINOMAWITH SQUAMOUS FEATURES
19-026H1	80	LIVER	HIGH GRADE CARCINOMAWITH SQUAMOUS FEATURES
19-026H1	70	LIVER	HIGH GRADE CARCINOMAWITH SQUAMOUS FEATURES
19-026L3	200	LIVER	HIGH GRADE CARCINOMAWITH SQUAMOUS FEATURES
19-026M2	100	ADRENAL	HIGH GRADE CARCINOMAWITH SQUAMOUS FEATURES
19-026M2	200	ADRENAL	HIGH GRADE CARCINOMAWITH SQUAMOUS FEATURES
19-026M2	200	ADRENAL	FOAMY CELL CARCINOMA
19-026M2	200	ADRENAL	FOAMY CELL CARCINOMA
19-026M2	200	ADRENAL	HIGH GRADE CARCINOMA WITH PLEOMORPHIC GIANT CELLS
19-028AA2	200	R ILIAC	ADENOCARCINOMA
19-028DD4	200	L4 VERTEBRA	ADENOCARCINOMA
19-028DD4	200	L4 VERTEBRA	ADENOCARCINOMA
19-028I2	2	LIVER	ADENOCARCINOMA, WITH CLEAR CELLS
19-028I2	2	LIVER	ADENOCARCINOMA, WITH CLEAR CELLS
19-028JJ1	200	T10 VERTEBRA	ADENOCARCINOMA
19-029CC3	60	L5 VERTEBRA	HIGH GRADE CARCINOMA WITH PLEOMORPHIC GIANT CELLS
19-029CC3	60	L5 VERTEBRA	HIGH GRADE CARCINOMA WITH PLEOMORPHIC GIANT CELLS
19-029CC3	100	L5 VERTEBRA	ADENOCARCINOMA
19-029CC3	120	L5 VERTEBRA	ADENOCARCINOMA
19-029CC3	180	L5 VERTEBRA	HIGH GRADE CARCINOMA WITH PLEOMORPHIC GIANT CELLS
19-029CC3	160	L5 VERTEBRA	HIGH GRADE CARCINOMA WITH PLEOMORPHIC GIANT CELLS
19-029D1	200	PROSTATE	HIGH GRADE CARCINOMA NOS
19-029D1	200	PROSTATE	HIGH GRADE CARCINOMA NOS
19-029D3	200	PROSTATE	HIGH GRADE CARCINOMA NOS
19-029D7	140	PROSTATE	HYBRID TUMOR WITH ADC AND NE FEATURES
19-029D7	140	PROSTATE	HYBRID TUMOR WITH ADC AND NE FEATURES
19-029EE2	140	L3 VERTEBRA	ADENOCARCINOMA
19-029EE2	140	L3 VERTEBRA	ADENOCARCINOMA
19-029H1	180	PERIAORTIC LN	HIGH GRADE CARCINOMA NOS
19-029H1	180	PERIAORTIC LN	HIGH GRADE CARCINOMA NOS
19-029I1	160	PELVIC LN	HIGH GRADE CARCINOMA NOS
19-029I1	100	PELVIC LN	HIGH GRADE CARCINOMA NOS
19-029J4	120	PELVIC MASS	HIGH GRADE CARCINOMA NOS
19-029K6	80	PARAAORTIC MASS	HYBRID TUMOR WITH ADC AND NE FEATURES
19-029K6	120	PARAAORTIC MASS	HYBRID TUMOR WITH ADC AND NE FEATURES
19-029K6	140	PARAAORTIC MASS	HYBRID TUMOR WITH ADC AND NE FEATURES
19-029K6	80	PARAAORTIC MASS	HYBRID TUMOR WITH ADC AND NE FEATURES
19-029NN4	120	RIB	ADENOCARCINOMA
19-029NN4	140	RIB	ADENOCARCINOMA
19-045D1	0	PROSTATE	NE CARCINOMA, ROUND CELLS
19-045D1	0	PROSTATE	NE CARCINOMA, ROUND CELLS
19-045H1	0	LIVER	NE CARCINOMA, ROUND CELLS
19-045H1	0	LIVER	NE CARCINOMA, ROUND CELLS
19-045J1	0	LIVER	NE CARCINOMA, ROUND CELLS
19-045J1	0	LIVER	NE CARCINOMA, ROUND CELLS
19-045M1	2	R PELVIC LN	NE CARCINOMA, ROUND CELLS
19-045M1	2	R PELVIC LN	NE CARCINOMA, ROUND CELLS
19-048AA1	2	R ILIAC	ADENOCARCINOMA
19-048AA1	2	R ILIAC	ADENOCARCINOMA
19-048E1	0	LUNG	ADENOCARCINOMA CRIBRIFORM
19-048FF4	0	L2 VERTEBRA	HIGH GRADE CARCINOMA NOS
19-048FF4	0	L2 VERTEBRA	HIGH GRADE CARCINOMA NOS
19-048G2	0	ADRENAL	HIGH GRADE CARCINOMA NOS
19-048G2	0	ADRENAL	HIGH GRADE CARCINOMA NOS
19-048H1	0	LIVER	HIGH GRADE CARCINOMA NOS
19-048H1	0	LIVER	HIGH GRADE CARCINOMA NOS
19-048H2	0	LIVER	HIGH GRADE CARCINOMA NOS
19-048H2	0	LIVER	HIGH GRADE CARCINOMA NOS
19-048H7	0	LIVER	HIGH GRADE CARCINOMA NOS
19-048H8	0	LIVER	ADENOCARCINOMA
19-048H8	0	LIVER	ADENOCARCINOMA
19-048HH4	0	T12 VERTEBRA	HIGH GRADE CARCINOMA NOS
19-048II1	0	T11 VERTEBRA	ADENOCARCINOMA
19-048II1	0	T11 VERTEBRA	ADENOCARCINOMA
19-048II5	0	T11 VERTEBRA	ADENOCARCINOMA
19-048L1	0	ADRENAL	ADENOCARCINOMA
19-048L1	0	ADRENAL	HIGH GRADE CARCINOMA WITH PLEOMORPHIC GIANT CELLS
19-048M1	0	LIVER	HIGH GRADE CARCINOMA NOS
19-048M1	0	LIVER	HIGH GRADE CARCINOMA NOS
19-048M2	0	LIVER	HIGH GRADE CARCINOMA NOS
19-048M2	0	LIVER	HIGH GRADE CARCINOMA NOS
19-048M3	0	LIVER	HIGH GRADE CARCINOMA NOS
19-048M3	0	LIVER	HIGH GRADE CARCINOMA NOS
19-050BB1	120	L ILIAC	ADENOCARCINOMA CRIBRIFORM
19-050BB1	60	L ILIAC	ADENOCARCINOMA CRIBRIFORM
19-050BB2	20	L ILIAC	HIGH GRADE CARCINOMA WITH SQUAMOUS FEATURES
19-050BB2	4	L ILIAC	HIGH GRADE CARCINOMA WITH SQUAMOUS FEATURES
19-050CC2	2	L5 VERTEBRA	HIGH GRADE CARCINOMA NOS
19-050CC2	0	L5 VERTEBRA	HIGH GRADE CARCINOMA NOS
19-050CC3	0	L5 VERTEBRA	HIGH GRADE CARCINOMA NOS
19-050CC3	2	L5 VERTEBRA	HIGH GRADE CARCINOMA NOS
19-050DD1	2	L4 VERTEBRA	ADENOCARCINOMA CRIBRIFORM
19-050DD1	0	L4 VERTEBRA	ADENOCARCINOMA CRIBRIFORM
19-050I1	200	RETROPERITONEAL LN	ADENOCARCINOMA
19-050I1	200	RETROPERITONEAL LN	ADENOCARCINOMA
19-050J2	2	RETROPERITONEAL LN	ADENOCARCINOMA
19-050J2	0	RETROPERITONEAL LN	ADENOCARCINOMA
