# Supplementary material for: Reversible epigenetic alterations mediate PSMA expression heterogeneity in advanced metastatic prostate cancer
Source: JCI Insight. 2023 Apr 10;8(7):e162907. doi: 10.1172/jci.insight.162907 (PMC10132157; doi:10.1172/jci.insight.162907)
Supplement: Supplemental table 4 [file jciinsight-8-162907-s259.xlsx]

## Sheet: Supp Table 4
Supplementary Table 4. PSMA expression in LuCaP PDX lines
		PSMA H-score
LuCaP line	Phenotype	P1	P2	P3	Mean	SD
23.1	AR+/NE-	98.3333	173.333	163.333	145	40.7226
35	AR+/NE-	5	10	50	21.6667	24.6644
35CR	AR+/NE-	0	0	0	0	0
58	AR+/NE-	137	37	42	72	56.3471
70	AR+/NE-	217	183	237	212.333	27.3008
70CR	AR+/NE-	172	190	247	203	39.1535
73	AR+/NE-	237	200	227	221.333	19.1398
77	AR+/NE-	213	163	210	195.333	28.0416
86.2	AR+/NE-	223	193	193	203	17.3205
86.2CR	AR+/NE-	228	160	163	183.667	38.4231
96	AR+/NE-	172	147	143	154	15.7162
96CR	AR+/NE-	220	217	223	220	3
105	AR+/NE-	163	110	122	131.667	27.7909
105CR	AR+/NE-	135	77	120	110.667	30.1054
136	AR+/NE-	0	0	0	0	0
136CR	AR+/NE-	6	2	23	10.3333	11.1505
141	AR+/NE-	190	183	117	163.333	40.2782
147	AR+/NE-	153	168	227	182.667	39.1195
147CR	AR+/NE-	182	158	197	179	19.6723
167	AR+/NE-	0	0	0	0	0
167CR	AR+/NE-	0	1	37	12.6667	21.0792
170.1	AR+/NE-	207	188	183	192.667	12.6623
170.2	AR+/NE-	128	82	210	140	64.8383
170.3	AR+/NE-	193	157	147	165.667	24.1937
174.1	AR+/NE-	217	207	260	228	28.1603
176	AR+/NE-	0	0	0	0	0
176CR	AR+/NE-	0	0	0	0	0
189.3	AR+/NE-	183	147	167	165.667	18.037
189.4	AR+/NE-	100	133	107	113.333	17.3877
49	AR-/NE+	0	0	0	0	0
93	AR-/NE+	0	0	0	0	0
145.1	AR-/NE+	0	0	0	0	0
145.2	AR-/NE+	0	0	0	0	0
173.1	AR-/NE+	0	0	0	0	0
208.1	AR-/NE+	0	0	1	0.333333	0.57735
208.2	AR-/NE+	0	0	0	0	0
77CR	AR+/NE+	187	238	207	210.667	25.697
173.2A	AR-/NE-	28	0	0	9.33333	16.1658
