# Supplementary material for: Reversible epigenetic alterations mediate PSMA expression heterogeneity in advanced metastatic prostate cancer
Source: JCI Insight. 2023 Apr 10;8(7):e162907. doi: 10.1172/jci.insight.162907 (PMC10132157; doi:10.1172/jci.insight.162907)
Supplement: Supplemental table 5 [file jciinsight-8-162907-s260.xlsx]

## Sheet: Supp Table 5
Supplementary Table 5. Genes with higher expression in PSMA-high tumors with an FDR<0.05 and differential expression in at least 2 out of 3 (UW-TAN, SU2C and LuCaP) cohorts.
	UW	UW	UW	UW	UW	UW	UW	SU2C	SU2C	SU2C	SU2C	SU2C	SU2C	LuCaP	LuCaP	LuCaP	LuCaP	LuCaP	LuCaP
SYMBOL	MAP	limma_logFC	limma_AveExpr	limma_t	limma_P.Value	limma_adj.P.Val	limma_B	limma_logFC	limma_AveExpr	limma_t	limma_P.Value	limma_adj.P.Val	limma_B	limma_logFC	limma_AveExpr	limma_t	limma_P.Value	limma_adj.P.Val	limma_B
FOLH1	11p11.12	5.4876	8.00201	12.8047	1.08321e-23	2.03274e-19	40.7577	4.7234	8.71121	15.8034	3.51375e-36	6.46003e-32	69.8351	6.7716	6.86769	11.7867	1.67851e-19	1.41222e-15	33.4328
NPEPPS	17q21.32	0.443673	7.14615	3.61749	0.000447205	0.0524516	-0.274988	0.427961	7.24414	4.47176	1.34992e-05	0.00427901	2.81832	0.402229	7.50638	2.85619	0.00539998	0.0381147	-3.11084
NSF	17q21.31	0.781126	5.8558	3.62937	0.000429202	0.0516308	-0.209183	0.552689	6.21783	3.29489	0.00117973	0.053286	-1.3153	0.743808	6.18136	3.876	0.000209693	0.00387627	-0.0347045
FOLH1B	11q14.3	5.52853	5.44275	9.32309	1.18064e-15	1.1078e-11	22.7201							6.75882	4.28299	10.0085	5.49716e-16	1.85001e-12	25.2747
AMOTL1	11q21	0.880244	5.91027	3.0394	0.0029495	0.0999634	-1.94126	1.1027	6.90138	4.04698	7.61245e-05	0.0120651	1.20485	3.27337	6.23471	6.4188	7.73081e-09	2.45446e-06	9.93003
DEGS1	1q42.11	0.808968	6.58676	2.72461	0.00746838	0.138803	-2.78747	1.18468	7.76165	5.36264	2.42348e-07	0.000318254	6.61617	1.69857	7.12598	5.02291	2.81661e-06	0.000193449	4.07463
NVL	1q42.11	0.562636	4.79931	3.08858	0.00253467	0.0949766	-1.75356	0.758679	5.17438	4.22868	3.68912e-05	0.00827128	1.94039	1.05014	5.27002	5.05999	2.42735e-06	0.000173808	4.31862
POTEI	2q21.1	2.79499	1.84017	3.09818	0.00246035	0.0949766	-1.59163	3.31853	1.31323	3.99056	9.48674e-05	0.0135741	1.08096	3.96049	1.69931	4.81058	6.53407e-06	0.000365278	3.67424
CPLANE1	5p13.2	0.742837	4.61938	3.17361	0.00194268	0.0882145	-1.49528	0.566889	5.06889	3.31421	0.00110541	0.0517125	-1.18971	2.56691	4.62644	5.31041	8.7746e-07	8.58432e-05	5.45563
GLO1	6p21.2	0.717544	7.90409	2.81357	0.00578579	0.128101	-2.57621	0.804756	8.37899	3.74959	0.000236634	0.0226615	0.163439	0.86168	8.43785	5.07001	2.33154e-06	0.000169839	4.22349
POTEE	2q21.1	2.21137	-0.115872	2.93924	0.00399471	0.109524	-2.01767	1.947	-0.799262	3.37194	0.000908584	0.0468623	-0.818388	3.15474	0.486005	5.24103	1.16583e-06	0.000107788	5.23756
ZNF462	9q31.2	1.00741	4.72122	2.91292	0.00432106	0.113095	-2.19164	1.19191	5.7341	4.48089	1.29884e-05	0.00421876	2.89622	3.26082	4.3	4.06241	0.000108581	0.00249841	0.960663
FBXL17	5q21.3	0.930771	3.5288	3.16922	0.00196975	0.0882145	-1.43344	0.765627	4.69866	3.75322	0.000233475	0.0226615	0.27198	2.28454	3.20932	4.48616	2.28047e-05	0.000819946	2.45463
CYP4F30P	2q21.1	3.24062	3.32036	3.18795	0.00185652	0.0873169	-1.34886	3.36964	1.23139	4.11138	5.9045e-05	0.010559	1.46538	4.38016	2.32928	4.10125	9.44559e-05	0.00229022	1.21946
MIA3	1q41	0.793254	6.78379	4.10707	7.6359e-05	0.0272702	1.35025	1.05257	7.78395	5.72344	4.13856e-08	9.54007e-05	8.29725	0.3261	7.37837	1.54378	0.126394	0.309596	-5.83662
STXBP5L	3q13.33	2.77569	-0.620042	2.77618	0.00644568	0.133441	-2.40714	2.96947	0.540031	3.76571	0.000222894	0.0225069	0.344877	4.33444	0.735011	4.4895	2.25182e-05	0.000815253	2.53906
POTEJ	2q21.1	2.19945	0.645548	2.79661	0.006077	0.130482	-2.31698	2.37184	0.388967	3.4707	0.0006458	0.0386676	-0.513974	3.37001	0.535864	4.74342	8.49481e-06	0.000425324	3.42642
SRSF12	6q15	0.887162	1.65076	2.89984	0.00449212	0.115213	-2.07649	0.928876	1.7812	3.74543	0.000240312	0.0226615	0.376455	1.48648	1.7201	4.18902	6.87412e-05	0.00183604	1.48368
SERAC1	6q25.3	0.599288	3.33792	2.81717	0.00572553	0.12735	-2.34854	0.567788	3.53962	3.41354	0.000787614	0.0437471	-0.731261	0.924968	4.03154	4.49505	2.20505e-05	0.000807893	2.34424
KLHL20	1q25.1	0.434981	3.70705	2.56738	0.0115612	0.161825	-2.98301	0.578023	4.33594	3.61495	0.000387031	0.0295178	-0.164878	0.653037	4.16333	4.42975	2.82084e-05	0.000960857	2.0751
YTHDC2	5q22.2	0.6323	4.98782	2.77924	0.00638909	0.132904	-2.57368	0.555583	5.38894	4.13985	5.27241e-05	0.00999312	1.58362	1.71189	5.21102	3.25161	0.00165186	0.016555	-1.80332
APPL2	12q23.3	0.574417	6.49953	3.0074	0.00325217	0.102878	-2.0553	0.472806	6.48573	3.48089	0.000623187	0.038155	-0.740099	0.738784	6.55773	3.67536	0.000417053	0.00623246	-0.702327
USP32	17q23.1-q23.2	0.564729	5.07862	4.26103	4.2505e-05	0.0228479	1.92259	0.197991	5.08523	1.23618	0.217955	0.560146	-5.69177	0.759619	5.74009	4.52153	1.9944e-05	0.000754151	2.23697
PPP3CA	4q24	1.38391	7.5055	3.77506	0.000257356	0.0405844	0.232398	1.07033	8.43011	4.18624	4.3785e-05	0.00936031	1.72704	0.591843	7.76776	1.86372	0.0658496	0.20429	-5.31175
NIPA1	15q11.2	0.60369	4.66128	2.46551	0.0151946	0.174079	-3.2938	0.667818	5.0226	3.42718	0.000751347	0.042395	-0.829804	0.92815	5.4565	3.8748	0.00021057	0.00388326	0.0289127
TRNT1	3p26.2	0.85426	4.55095	4.0795	8.46785e-05	0.0288923	1.31595	0.807011	5.05353	4.08126	6.65216e-05	0.0112202	1.40309	0.414212	4.98827	1.58328	0.11711	0.2954	-5.62327
ST6GALNAC5	1p31.1	0.435105	0.533586	0.652665	0.515306	0.749688	-5.46513	3.1502	1.4467	4.95641	1.61425e-06	0.00115082	4.53386	3.98473	-0.555726	4.08794	9.90824e-05	0.00235915	1.20339
LPGAT1	1q32.3	0.771703	5.73871	2.42368	0.0169609	0.182471	-3.46362	0.962443	6.1279	4.33359	2.40252e-05	0.00679543	2.29702	0.557363	5.97859	2.81903	0.00600435	0.0408884	-3.14842
VMP1	17q23.1	0.856809	4.7482	3.67061	0.00037186	0.0479473	-0.0252141	0.569709	5.86582	3.16288	0.00182578	0.0644278	-1.69669	0.538117	5.52821	2.66422	0.00924754	0.0546954	-3.50317
KIF5C	2q23.1-q23.2	1.33524	6.66234	3.75488	0.000276468	0.0421805	0.179214	0.489665	7.2673	2.06866	0.0399668	0.271727	-4.42941	1.26344	6.78393	3.65764	0.0004427	0.00652876	-0.754846
ASTN2	9q33.1	1.55841	5.1726	4.0109	0.000109319	0.0304677	1.08124	1.27617	5.79768	3.88634	0.000141606	0.0172412	0.681379	0.665065	4.22487	1.45082	0.150548	0.344804	-5.67281
SLC30A4	15q21.1	1.53	5.0719	2.69428	0.00813683	0.143608	-2.73592	1.20514	6.79382	3.32908	0.00105124	0.0499858	-1.21131	1.84843	6.17494	3.27761	0.00152276	0.0156337	-1.83887
TSPYL1	6q22.1	0.703212	5.63889	3.80452	0.000231687	0.038988	0.357539	0.466928	6.82846	3.31063	0.00111884	0.0518174	-1.27763	0.347099	6.42046	2.05013	0.0434652	0.15597	-4.92939
CNIH4	1q42.11	0.198611	5.45703	1.23695	0.218686	0.506497	-5.51346	0.552919	5.49159	3.33325	0.0010365	0.0499858	-1.16293	0.647692	5.65043	4.06123	0.00010904	0.00249888	0.61892
STEAP1	7q21.13	1.31036	7.22415	4.04353	9.68493e-05	0.0297947	1.13114	0.848684	7.56192	3.38736	0.00086185	0.0462247	-1.03732	0.441978	7.05067	1.19481	0.23552	0.457844	-6.29619
KHDRBS3	8q24.23	0.372285	3.57371	0.91765	0.360769	0.635997	-5.6148	1.2571	4.2063	3.45292	0.00068713	0.0402321	-0.621151	4.23617	2.65449	4.18939	6.86486e-05	0.00183604	1.50096
LRRN1	3p26.2	1.20999	2.85721	1.59872	0.112693	0.380768	-4.67708	2.68876	5.10811	3.37565	0.000897135	0.0464615	-0.833841	4.91903	2.21518	3.28313	0.0014966	0.0154353	-1.25966
GALNT7	4q34.1	1.44668	6.51638	4.31636	3.43209e-05	0.0198216	2.1003	0.906726	7.22731	3.52472	0.000534123	0.0364393	-0.600756	0.0713702	7.5979	0.25588	0.798668	0.901656	-6.989
LBR	1q42.12	0.327392	5.51097	1.45141	0.149452	0.427579	-5.23528	0.637717	6.0498	3.53945	0.000506978	0.0356313	-0.536055	0.701111	6.23161	3.0737	0.00284981	0.0243543	-2.47797
AKAP5	14q23.3	0.588911	1.37243	1.68249	0.095253	0.356214	-4.46015	0.967177	2.25862	3.39656	0.000835052	0.0456917	-0.700435	1.09282	1.99994	2.75449	0.00720313	0.0464395	-2.76769
MLEC	12q24.31	0.588098	8.91751	3.62172	0.000440723	0.0524516	-0.259403	0.199402	9.13589	1.23312	0.219093	0.561242	-5.70608	0.493655	9.25683	2.79543	0.00641967	0.0428326	-3.27297
RAB10	2p23.3	0.742048	7.04776	3.58956	0.000492416	0.0543518	-0.360431	0.438096	7.50332	3.43979	0.000719201	0.0417114	-0.869657	-0.00212063	7.5201	-0.0101222	0.991948	0.996151	-7.02126
CACNA2D2	3p21.31	0.0338209	2.80549	0.126109	0.899871	0.95878	-5.92776	1.0692	3.25684	3.43035	0.000743131	0.0421681	-0.631657	0.938013	3.03178	2.67397	0.00900389	0.0538432	-3.08356
SEC22C	3p22.1	0.710572	6.36307	4.58052	1.20748e-05	0.0124031	3.06023	0.585717	6.66551	4.10527	6.04935e-05	0.0105801	1.41577	-0.359277	6.53529	-2.92875	0.00437816	0.0329989	-2.90527
