# Supplementary material for: Reversible epigenetic alterations mediate PSMA expression heterogeneity in advanced metastatic prostate cancer
Source: JCI Insight. 2023 Apr 10;8(7):e162907. doi: 10.1172/jci.insight.162907 (PMC10132157; doi:10.1172/jci.insight.162907)
Supplement: Supplemental table 6 [file jciinsight-8-162907-s261.xlsx]

## Sheet: Supp Table 6
Supplementary Table 6. Genes with higher expression in PSMA-low tumors with a FDR<0.05 and differential expression in at least 2 out of 3 (UW-TAN, SU2C and LuCaP) cohorts.
	UW	UW	UW	UW	UW	UW	UW	SU2C	SU2C	SU2C	SU2C	SU2C	SU2C	LuCaP	LuCaP	LuCaP	LuCaP	LuCaP	LuCaP
SYMBOL	MAP	limma_logFC	limma_AveExpr	limma_t	limma_P.Value	limma_adj.P.Val	limma_B	limma_logFC	limma_AveExpr	limma_t	limma_P.Value	limma_adj.P.Val	limma_B	limma_logFC	limma_AveExpr	limma_t	limma_P.Value	limma_adj.P.Val	limma_B
SHISA6	17p12	-2.55032	0.808854	-4.48028	1.80299e-05	0.0153795	2.66585	-2.48295	1.2723	-5.72283	4.15124e-08	9.54007e-05	8.27176	-4.90641	-0.485915	-5.79553	1.15264e-07	1.81266e-05	7.44366
NLRP12	19q13.42	-1.73323	-1.17882	-4.16066	6.2371e-05	0.0261027	1.38398	-1.73932	-0.659398	-4.58943	8.17727e-06	0.0031987	3.28186	-3.60323	-1.92344	-6.31388	1.22607e-08	3.23864e-06	9.4556
CST1	20p11.21	-4.64569	1.75009	-4.94668	2.66961e-06	0.00534016	4.46192	-3.46087	0.929754	-5.07058	9.57245e-07	0.000799953	5.38267	-3.85951	-0.212789	-3.61903	0.000503834	0.00715444	-0.373647
GCSAML	1q44	-2.88345	-0.258318	-4.11731	7.34736e-05	0.0272702	1.38433	-2.01615	-0.381605	-3.63174	0.000364272	0.0286343	0.0185175	-4.16155	-0.902754	-4.41517	2.97947e-05	0.00100472	2.26019
TPRG1	3q28	-1.29937	0.317353	-5.3539	4.61493e-07	0.00206981	5.68531	-0.923606	-0.505307	-3.34656	0.000990701	0.0487006	-0.840027	-0.932226	-0.551373	-2.80924	0.00617341	0.0417109	-2.5171
CST4	20p11.21	-3.6432	-0.795475	-4.5006	1.66296e-05	0.0149024	2.64278	-2.09599	-3.41363	-3.83098	0.000174609	0.0196944	0.528612	-2.48667	-2.67777	-3.06607	0.00291593	0.0247375	-1.79144
DHRS9	2q31.1	-1.57651	-0.041884	-3.13845	0.00216987	0.0906234	-1.47875	-1.9722	0.00817141	-4.94076	1.73298e-06	0.00118003	4.72843	-5.45554	-1.99672	-11.6525	3.06444e-19	1.71884e-15	31.98
CDK6	7q21.2	-0.841575	3.7445	-1.8673	0.0644677	0.301889	-4.48533	-1.65799	4.06057	-6.02253	9.04146e-09	3.48361e-05	9.75679	-6.92663	2.5995	-10.6984	2.31251e-17	9.72817e-14	28.9818
ATOH8	2p11.2	-1.20804	3.55112	-3.00982	0.00322825	0.102507	-1.95192	-1.4622	1.90922	-4.82609	2.90119e-06	0.00157714	4.35594	-3.94781	0.70567	-8.16911	2.75398e-12	3.86176e-09	17.5916
KRT80	12q13.13	-1.80263	2.11241	-3.08304	0.00257858	0.0955467	-1.68108	-2.29794	1.40356	-5.18665	5.58046e-07	0.00060351	5.87392	-2.80612	3.28365	-6.76023	1.69782e-09	7.51823e-07	11.406
SRARP	1p36.13	-1.98737	-0.166344	-2.31739	0.0222948	0.199498	-3.3612	-3.78929	-1.84189	-6.48993	7.63226e-10	7.01595e-06	11.4709	-5.09671	-2.46185	-6.13597	2.66527e-08	6.06061e-06	8.74198
XKRX	Xq22.1	-1.42845	-1.0602	-3.89458	0.000167476	0.0356374	0.570369	-0.640273	-1.48151	-1.92458	0.0558137	0.31225	-4.04474	-3.30892	-0.549129	-8.83992	1.23167e-13	2.30282e-10	20.3048
ABCB11	2q31.1	-1.2362	-1.32205	-1.84532	0.0676256	0.307913	-4.12413	-1.88985	-3.75622	-3.98692	9.62194e-05	0.0135741	0.984148	-4.17609	-2.92016	-8.81698	1.36998e-13	2.30526e-10	19.7765
PLA2G4D	15q15.1	-1.73501	-0.119868	-2.77429	0.00648065	0.133445	-2.37199	-2.32141	-1.24515	-4.30895	2.65896e-05	0.00689313	2.24967	-3.01222	1.02026	-6.69805	2.2412e-09	9.02757e-07	11.1893
PLA2G4E	15q15.1	-1.6502	-2.18876	-3.1326	0.00220999	0.0909489	-1.54911	-2.53733	-2.6111	-5.53436	1.05492e-07	0.000193948	6.83566	-2.53105	-1.43208	-4.76474	7.81725e-06	0.000407978	3.50927
PLK2	5q11.2	-0.971639	4.92046	-3.45016	0.000790138	0.0654796	-0.767953	-0.734914	4.58923	-3.68668	0.000298293	0.0252724	-0.0247722	-3.78067	3.46729	-6.22663	1.79593e-08	4.33697e-06	9.10613
RDH16	12q13.3	-1.5065	2.50506	-3.32727	0.00118606	0.0754572	-1.01471	-2.23482	0.375453	-6.03087	8.66011e-09	3.48361e-05	9.56861	-2.26928	1.00105	-3.93473	0.000170761	0.00339224	0.583349
CEL	9q34.13	-1.76634	2.6458	-3.52967	0.000604294	0.0573233	-0.433813	-1.88395	0.81548	-4.8249	2.91666e-06	0.00157714	4.31568	-3.21115	1.94986	-4.83112	6.02781e-06	0.000350396	3.61456
SNTB1	8q24.12	-0.782735	3.16747	-2.56121	0.0117568	0.161825	-3.01613	-1.41493	3.66281	-6.01348	9.47407e-09	3.48361e-05	9.71561	-3.76378	0.0111052	-4.60394	1.45618e-05	0.00062349	2.89526
PROSER2	10p14	-0.809287	3.44937	-3.05919	0.00277552	0.0978989	-1.7949	-1.00754	2.92686	-4.95728	1.60789e-06	0.00115082	4.90072	-2.45712	2.93721	-4.97059	3.47129e-06	0.000230875	4.07598
SEMA3F	3p21.31	-0.67358	5.8042	-2.76816	0.00659577	0.133807	-2.6827	-1.0384	5.42488	-4.74853	4.09108e-06	0.00197933	3.94366	-2.43615	5.11602	-5.391	6.29534e-07	6.66237e-05	5.5492
LINC01358	1p32.1	-0.892328	-1.58505	-1.89868	0.0601731	0.293377	-4.01959	-1.65203	-2.42269	-4.14372	5.19164e-05	0.00994253	1.57153	-4.81042	-2.53964	-6.34803	1.05546e-08	2.86456e-06	9.58199
NKD1	16q12.1	-1.75535	2.77358	-4.41859	2.30126e-05	0.0166098	2.49749	-1.84399	2.06343	-5.74365	3.74022e-08	9.54007e-05	8.39668	-1.49924	2.34314	-2.17849	0.0321676	0.127081	-4.26384
FAM3B	21q22.3	-2.12276	3.23961	-3.04245	0.00292204	0.0995491	-1.87646	-2.20566	3.45935	-3.98616	9.65033e-05	0.0135741	1.04096	-2.80042	5.44459	-5.19123	1.42805e-06	0.000120249	4.74085
LOC646588	7p15.2	-2.4071	1.6413	-3.95611	0.000133783	0.0330337	0.918659							-3.3961	1.17981	-4.14091	8.1859e-05	0.00207446	1.211
ARL4A	7p21.3	-0.588489	3.93991	-2.65485	0.00908675	0.147489	-2.85711	-1.07469	3.75021	-5.19762	5.30057e-07	0.00060351	5.91568	-1.17527	4.47793	-4.18148	7.06534e-05	0.00186638	1.06859
OVGP1	1p13.2	-0.611452	2.92243	-2.68671	0.00831191	0.144253	-2.69345	-1.23488	1.77375	-4.83305	2.81252e-06	0.00157714	4.3733	-1.28411	2.79534	-4.35866	3.68003e-05	0.00119544	1.88889
OR2C3	1q44	-2.03031	-2.69818	-3.30317	0.00128284	0.0754572	-1.15084	-1.82639	-4.35073	-4.26944	3.12574e-05	0.0075614	1.83882	-2.82279	-2.81299	-4.21739	6.19793e-05	0.00171534	1.62623
RNF43	17q22	-0.774346	5.43039	-2.18464	0.0309936	0.223866	-4.00653	-1.05855	5.07716	-3.56203	0.000467862	0.0334695	-0.46757	-1.75192	5.79542	-5.69747	1.74735e-07	2.51305e-05	6.76468
PALD1	10q22.1	-1.09314	3.17393	-4.02887	0.000102272	0.0304677	1.14895	-0.640989	3.51422	-2.70462	0.00747564	0.126905	-2.82017	-2.87278	1.7349	-4.63242	1.30531e-05	0.000576497	2.90771
ACSL5	10q25.2	-1.73586	5.02603	-4.42592	2.23572e-05	0.0166098	2.48986	-1.66435	4.7334	-5.07817	9.24283e-07	0.000799953	5.35511	-0.873345	4.22293	-1.75086	0.0836159	0.23667	-5.32543
NCKAP5	2q21.2	-0.349129	0.601845	-1.01596	0.311831	0.594373	-5.2442	-1.23118	1.69592	-4.95461	1.62749e-06	0.00115082	4.87253	-2.31218	1.49673	-5.22583	1.24038e-06	0.000112215	5.17286
LOC100507053	4q23	-0.723491	0.98684	-2.38166	0.0189164	0.1906	-3.2497	-1.08303	-0.311839	-3.75123	0.000235204	0.0226615	0.381312	-2.04451	0.869422	-5.0474	2.55326e-06	0.000181282	4.52435
NAV2	11p15.1	-0.636942	2.3633	-2.08463	0.0393703	0.246933	-3.93132	-0.958556	2.70578	-3.80569	0.000192005	0.0207651	0.516042	-3.44919	0.480275	-5.21897	1.27556e-06	0.000112968	5.16811
LINC01605	8p11.23	-1.17692	0.0173746	-2.18047	0.0313087	0.224246	-3.61312	-1.75113	-1.32678	-4.1796	4.4968e-05	0.00950271	1.76951	-2.39604	-0.30307	-4.66145	1.16721e-05	0.000533715	3.13077
PTGES	9q34.11	-1.54825	2.34878	-3.8628	0.000187905	0.0367316	0.615191	-0.902046	2.54733	-2.86971	0.00458611	0.102164	-2.29563	-2.17295	2.29077	-3.96786	0.000151956	0.00317507	0.571114
LINC01594	2q12.3	-2.09963	-2.29679	-4.39854	2.49004e-05	0.0173067	1.98867							-1.61894	-2.87386	-2.73344	0.00763906	0.0483666	-2.59929
EMP2	16p13.13	-0.771687	6.51991	-3.60015	0.000474783	0.0543279	-0.329927	-0.456591	7.02058	-2.23943	0.0263172	0.224048	-4.06966	-1.21329	6.97348	-4.85454	5.49742e-06	0.000328032	3.3998
ALOX15B	17p13.1	-1.60477	3.40764	-2.20393	0.0295694	0.220454	-3.85825	-2.4016	1.68388	-3.71508	0.000268781	0.0242233	0.217821	-4.24373	3.23281	-4.63601	1.28741e-05	0.000570088	2.78725
AHR	7p21.1	-0.479201	4.10201	-1.61394	0.109346	0.376108	-4.9158	-1.17165	4.94981	-4.51417	1.128e-05	0.00398812	2.99695	-2.94348	2.62052	-4.39219	3.24725e-05	0.0010766	1.96254
SHB	9p13.1	-0.883417	4.28402	-3.41653	0.000883918	0.0695868	-0.839136	-0.931681	3.75787	-4.32071	2.53345e-05	0.00687546	2.29932	-0.849871	3.78491	-2.69043	0.00860544	0.0521958	-3.29345
RASGEF1B	4q21.21	-0.503119	3.04053	-2.16012	0.0328888	0.229245	-3.84242	-0.64428	3.14956	-3.63793	0.000356204	0.0284731	-0.065214	-2.08536	1.96416	-4.60319	1.46039e-05	0.000623706	2.81102
GMDS	6p25.3	-0.364213	4.89092	-1.41611	0.15951	0.439748	-5.2715	-0.62535	4.7452	-3.36454	0.000931852	0.0471677	-1.07291	-1.3714	4.92377	-5.59956	2.63979e-07	3.4169e-05	6.40631
GOLGA7B	10q24.2	-1.95039	1.47101	-4.89006	3.38628e-06	0.00534016	4.16892	-0.825864	0.839145	-2.23592	0.0265507	0.224048	-3.59841	-1.99516	0.388244	-3.24927	0.00166394	0.0166266	-1.44357
NRCAM	7q31.1	-0.861515	1.75108	-2.48083	0.0145901	0.173168	-3.08831	-1.31176	1.84274	-4.00008	9.14248e-05	0.0135552	1.2204	-2.67068	0.518109	-3.88724	0.000201637	0.00378809	0.452345
PRR15	7p14.3	-1.88504	0.524357	-3.7065	0.000327937	0.0452505	0.117277	-1.56622	0.101438	-4.46393	1.39522e-05	0.00428847	2.86369	-1.55725	-0.370701	-2.17366	0.0325408	0.128175	-3.96997
BCL2L1	20q11.21	-0.326583	6.63812	-1.93146	0.0559467	0.283468	-4.51337	-0.573252	6.51115	-4.12832	5.52016e-05	0.0102513	1.50077	-1.0341	6.22909	-4.26142	5.27385e-05	0.00155844	1.24423
ABLIM1	10q25.3	-0.306003	5.4686	-1.20611	0.23031	0.518933	-5.56887	-0.998145	5.38585	-3.96638	0.000104181	0.0138795	0.913416	-1.7867	6.13977	-5.06791	2.35129e-06	0.000170335	4.23342
CST2	20p11.21	-2.97008	1.56231	-4.65532	8.92135e-06	0.0111612	3.34211	-1.42882	-0.169852	-2.43593	0.0157999	0.179309	-3.14581	-2.89223	-1.61265	-3.14913	0.00226699	0.0207194	-1.62168
GTF3C5	9q34.13	-0.546147	6.18443	-3.74498	0.000286336	0.0422833	0.134004	-0.248838	5.72569	-2.17537	0.0308687	0.240907	-4.20482	-1.099	6.07465	-4.24182	5.6675e-05	0.00162517	1.17979
AKR1D1	7q33	-0.702345	-0.956452	-1.00268	0.318173	0.600929	-5.14175	-2.29367	-2.60613	-4.29462	2.81997e-05	0.00710207	2.09656	-2.50881	-1.81558	-4.81881	6.32639e-06	0.000357229	3.70037
CEACAM1	19q13.2	-1.14987	2.80617	-2.98583	0.00347208	0.10394	-1.96073	-1.26603	2.38905	-3.31042	0.00111963	0.0518174	-1.06266	-2.02924	1.46353	-3.7943	0.000278185	0.00471401	0.101531
HAS3	16q22.1	-1.39308	0.820943	-4.20977	5.17374e-05	0.0247968	1.70103	-0.503596	0.762033	-1.69608	0.0915502	0.388002	-4.53703	-1.61222	1.01314	-4.17849	7.14269e-05	0.00188091	1.4129
SULT1B1	4q13.3	-0.775918	-0.339243	-1.87728	0.0630741	0.299255	-4.11064	-1.18804	0.301539	-3.4954	0.000592266	0.0375476	-0.400211	-2.8806	-2.74864	-4.70999	9.67321e-06	0.000459403	3.30247
CEMIP2	9q21.13	-0.364479	5.94039	-1.64927	0.101886	0.366423	-4.98204	-0.889489	6.06273	-4.64383	6.4652e-06	0.00270143	3.50998	-0.964644	6.35055	-3.72903	0.000347744	0.00548139	-0.54937
SLC1A2	11p13	-1.13913	1.25047	-2.4434	0.0161065	0.179273	-3.14726	-1.42951	1.33438	-3.94907	0.000111374	0.0146258	1.05499	-1.70066	2.51225	-3.56865	0.000595718	0.00803861	-0.70882
MTMR3	22q12.2	-0.0593007	6.21516	-0.418761	0.67619	0.850614	-6.20858	-0.549658	6.16504	-3.98692	9.62168e-05	0.0135741	0.982191	-0.999241	6.47249	-5.54951	3.25605e-07	3.99508e-05	6.14515
NODAL	10q22.1	-1.46806	-2.37684	-3.60168	0.000472296	0.0543279	-0.380247	-0.940876	-3.09494	-2.78972	0.00582697	0.115246	-2.29184	-1.58822	-1.48338	-3.49382	0.000761943	0.00956807	-0.63734
PROSER2-AS1	10p14	-1.31528	-1.8553	-3.65159	0.000397334	0.0490551	-0.202193	-0.579486	-3.08525	-2.09326	0.0376875	0.264213	-3.70466	-1.39256	-2.25347	-3.96727	0.000152272	0.00317507	0.82053
BIN3	8p21.3	-0.227399	2.96219	-1.29716	0.197234	0.482694	-5.18854	-0.447967	2.76535	-3.50437	0.000573861	0.0370393	-0.44288	-1.11438	2.54797	-4.9007	4.58149e-06	0.00028659	3.89523
RBM20	10q25.2	-1.0474	0.804854	-1.73785	0.0849781	0.339109	-4.41097	-1.29751	-0.184396	-3.88381	0.000142974	0.017278	0.815448	-2.05741	1.2012	-4.06649	0.000107008	0.0024802	1.00897
JAK3	19p13.11	-1.21378	3.77339	-4.88806	3.41479e-06	0.00534016	4.2436	-0.497196	2.96176	-1.66078	0.0984496	0.401329	-4.86553	-1.5856	-0.119515	-3.11534	0.0025128	0.0222841	-1.76575
KREMEN1	22q12.1	-0.202366	4.57349	-0.844549	0.400158	0.666847	-5.85132	-0.9944	5.28881	-4.83864	2.74323e-06	0.00157714	4.32224	-1.31148	5.18304	-3.95366	0.00015976	0.00325459	0.233747
NOTUM	17q25.3	-2.38517	-0.49142	-4.17814	5.83665e-05	0.0254722	1.5402	-2.01268	-1.22742	-4.0525	7.4495e-05	0.0119917	1.35464	-0.703102	-1.40069	-1.29589	0.198559	0.412099	-5.27967
FERMT1	20p12.3	-1.31815	-0.0245205	-2.28953	0.0239174	0.205582	-3.40636	-1.73421	0.176096	-3.43709	0.000725976	0.041753	-0.578037	-2.30527	1.65757	-3.72829	0.00034862	0.00548246	-0.136871
UST	6q25.1	-0.362652	1.88277	-1.13517	0.258721	0.546445	-5.25059	-1.10015	2.10869	-3.52418	0.000535144	0.0364393	-0.371238	-3.15922	0.89309	-4.70717	9.77988e-06	0.000462264	3.23396
MAB21L4	2q37.3	-0.526214	-1.68257	-0.689031	0.492225	0.734152	-5.3009	-2.33369	-1.79018	-4.05074	7.50093e-05	0.0119917	1.32953	-2.80029	-0.600137	-4.58694	1.55421e-05	0.000650452	2.86854
MAPK15	NA	-1.82559	2.89479	-3.97409	0.000125233	0.0322168	0.962475	-1.8284	0.613237	-4.49698	1.21334e-05	0.00413097	3.0241	-0.563985	2.80783	-0.851636	0.396834	0.624126	-6.1894
PPP1R14C	6q25.1	-0.906361	-0.804799	-1.9021	0.0597193	0.292192	-4.04886	-1.50491	-0.593817	-3.36476	0.000931157	0.0471677	-0.785873	-2.52418	0.101486	-4.05535	0.000111359	0.00253222	1.02856
BMF	15q15.1	-0.339006	4.07318	-1.32804	0.186857	0.471438	-5.30178	-0.613908	4.43261	-3.45918	0.000672293	0.0394892	-0.756714	-1.32817	3.63566	-4.53177	1.91826e-05	0.000730284	2.40149
CAPN9	1q42.2	-0.621587	-0.17257	-1.09657	0.275174	0.561841	-5.11786	-1.8249	-0.793585	-3.75178	0.000234727	0.0226615	0.384598	-2.13603	0.116592	-4.36742	3.56188e-05	0.00116154	2.08865
AMTN	4q13.3	-1.01826	-1.51064	-1.30864	0.193329	0.478946	-4.8125	-2.85782	-2.08074	-4.74123	4.22464e-06	0.00199154	3.8071	-2.31927	-1.41858	-3.09756	0.00265186	0.0232053	-1.75949
FKBP1B	2p23.3	-1.32415	1.97913	-3.71019	0.000323716	0.044999	0.141267	-1.16782	1.17784	-3.39486	0.000839925	0.045822	-0.717575	-1.21894	1.51801	-1.98024	0.0509446	0.172519	-4.51005
FIBCD1	9q34.12	-1.49085	-0.683951	-3.68465	0.000354052	0.0477996	-0.00908044	-1.43542	-0.53297	-3.74292	0.000242553	0.0226615	0.355491	-0.886571	-1.81429	-1.51031	0.134712	0.321844	-4.97397
MFSD2A	1p34.2	-1.55429	1.58065	-4.3313	3.23857e-05	0.0196048	2.16056	-1.57183	0.881286	-5.07183	9.51764e-07	0.000799953	5.30905	0.295734	1.099	0.678783	0.499138	0.706151	-6.03617
FARP1	13q32.2	-0.0467214	6.58765	-0.178652	0.858533	0.942345	-6.28498	-0.732305	5.67718	-3.82109	0.000181231	0.0201478	0.397526	-1.10645	7.06777	-4.69249	1.03523e-05	0.000484154	2.78913
SH3TC2	5q32	-0.699868	-0.0983737	-2.13396	0.0350212	0.234633	-3.68082	-0.854971	0.140413	-3.51615	0.000550524	0.0368134	-0.338709	-1.21385	0.0832221	-3.02669	0.00328053	0.0269031	-2.00558
PCAT19	19q13.2	-0.91673	3.25689	-3.83559	0.000207263	0.0377621	0.5148	-0.345103	1.89496	-1.2513	0.212402	0.554356	-5.25153	-1.97646	-2.70071	-3.50687	0.000730103	0.00932835	-0.569441
CNN2	19p13.3	-0.944407	4.94896	-3.74416	0.000287168	0.0422833	0.15039	-0.461143	5.61813	-1.61875	0.107201	0.416921	-5.22323	-1.83703	2.55872	-3.15504	0.00222638	0.0204606	-1.93671
ARHGAP44	17p12	0.145089	3.20423	0.533191	0.594955	0.800506	-5.84433	-0.75072	3.15513	-3.68953	0.000295199	0.0252724	0.103078	-2.28734	2.37715	-5.33127	8.05372e-07	8.16385e-05	5.52817
SNX33	15q24.2	-0.269499	5.39677	-1.81739	0.0718237	0.316162	-4.684	-0.499237	5.093	-3.43563	0.000729664	0.041753	-0.863959	-0.801917	4.77214	-3.22025	0.00182115	0.0177341	-2.00349
FGD3	9q22.31	-0.951059	2.60603	-3.90537	0.000161037	0.0356374	0.753343	-0.233749	2.47135	-0.820074	0.413228	0.722877	-5.74884	-1.51269	1.19046	-3.61288	0.000514271	0.00725368	-0.419806
SCNN1A	12p13.31	-0.843673	5.49635	-1.58317	0.116196	0.386436	-5.07827	-1.45888	4.55051	-3.50085	0.000581025	0.0370782	-0.653136	-1.55116	5.80316	-2.94336	0.00419536	0.0321034	-2.85175
VSIG10L	19q13.41	-1.51443	2.12511	-5.37714	4.16562e-07	0.00206981	6.08321	-1.13658	2.0369	-3.80978	0.00018909	0.0206929	0.567207	0.423412	1.42855	1.21328	0.22842	0.45002	-5.57531
SYBU	8q23.2	-0.210818	5.1319	-0.731592	0.465942	0.715478	-5.98818	-0.829276	4.96341	-3.73101	0.000253464	0.0232997	0.104492	-0.741526	6.28468	-3.49761	0.00075256	0.00951414	-1.27096
MICAL2	11p15.3	-0.491325	5.98522	-1.5752	0.118023	0.388359	-5.09828	-0.881113	6.53234	-3.33097	0.00104452	0.0499858	-1.20996	-1.12895	6.49566	-3.00174	0.00353291	0.0284749	-2.71461
SMOX	20p13	0.18248	5.0117	0.666064	0.506736	0.743896	-6.00316	-0.849012	4.78027	-4.32185	2.52161e-05	0.00687546	2.25415	-1.20984	4.75107	-4.22111	6.11437e-05	0.0016978	1.17999
TRPM3	9q21.12-q21.13	-0.582501	-2.04648	-1.27928	0.203436	0.489446	-4.79379	-1.27933	-2.24777	-3.30744	0.00113094	0.0519806	-0.971003	-1.84956	-2.25644	-3.24402	0.00169139	0.0168007	-1.32079
SP5	2q31.1	-1.93182	0.96762	-3.92987	0.000147273	0.0354325	0.819649	-0.567153	1.00982	-1.13818	0.256514	0.596132	-5.29453	-1.25642	2.0715	-2.71104	0.00812911	0.0503825	-3.00034
OR7E47P	12q13.13	-0.0348291	-0.558393	-0.0652245	0.948111	0.97878	-5.57573	-1.4941	-2.52359	-3.8912	0.000139008	0.0172412	0.740085	-1.75746	-1.06873	-3.57488	0.000583548	0.00792855	-0.415062
F12	5q35.3	-1.44821	3.03037	-3.80729	0.000229402	0.038988	0.419919	-1.12636	2.09324	-3.51869	0.000545608	0.0368134	-0.382568	-0.0358571	2.86087	-0.0740306	0.941162	0.97488	-6.51612
ACAD8	11q25	0.0962739	6.12817	0.424495	0.672017	0.849055	-6.20099	-0.792688	5.59544	-4.61806	7.22807e-06	0.00295307	3.40698	-0.866838	6.13206	-3.14574	0.0022906	0.0208571	-2.30254
SLC43A1	11q12.1	-0.286295	5.16806	-0.755811	0.451345	0.703483	-5.97541	-1.02201	4.70993	-3.46993	0.000647543	0.0386676	-0.750076	-1.50677	4.31433	-3.00819	0.00346598	0.0281205	-2.56519
APOBR	16p12.1	-1.40829	2.14551	-4.11078	7.53001e-05	0.0272702	1.42799	-0.0727358	2.54126	-0.241952	0.809085	0.928934	-6.03012	-1.29915	-0.504675	-2.85296	0.00545027	0.0383679	-2.4203
SRD5A1	5p15.31	0.201575	4.68497	0.700232	0.48523	0.729364	-5.94158	-0.74824	4.24027	-4.30867	2.66202e-05	0.00689313	2.23414	-1.00277	4.64969	-3.57824	0.000577081	0.00787555	-0.926751
CLDN1	3q28	0.398534	3.12714	0.801929	0.424288	0.683978	-5.64644	-1.79173	3.16736	-4.3198	2.54301e-05	0.00687546	2.30241	-2.07677	2.26082	-3.46895	0.000826268	0.0101858	-1.00004
SERPINF2	17p13.3	-1.459	3.35158	-3.59041	0.000490967	0.0543518	-0.277564	-1.24583	1.58384	-3.36523	0.000929648	0.0471677	-0.828181	0.0886169	-0.00602987	0.153658	0.878247	0.943443	-6.15448
NUDT10	Xp11.22	0.189493	1.07539	0.376393	0.707335	0.867487	-5.65492	-1.18132	1.62592	-3.38551	0.000867325	0.0462591	-0.768476	-3.09745	-0.307685	-3.7411	0.000333743	0.00531988	0.0312321
SFTPA2	10q22.3	0.0290215	4.4907	0.0395062	0.968557	0.98581	-6.1614	-1.92408	4.22557	-3.53686	0.000511648	0.0356313	-0.530584	-1.82746	4.60347	-3.24756	0.00167286	0.0166564	-1.92854
KIT	4q12	-1.45952	1.99527	-4.00555	0.000111505	0.0304677	1.07891	0.184592	2.26677	0.596144	0.551807	0.807643	-5.81758	-2.56817	-0.494111	-3.31387	0.00135848	0.0144678	-1.21656
FZD1	7q21.13	-0.0112782	4.28082	-0.0517085	0.958853	0.982035	-6.14369	-0.557419	5.33236	-3.33256	0.00103892	0.0499858	-1.19715	-0.623804	4.88059	-2.9523	0.00408691	0.0315606	-2.75157
ASCL2	11p15.5	-2.24985	0.62222	-3.86942	0.000183467	0.0362415	0.624776	-1.87768	0.219256	-3.95595	0.00010846	0.0143456	1.07647	1.09198	-0.245252	1.49133	0.139614	0.32954	-5.04992
SCIN	7p21.3	0.61715	2.67552	1.16682	0.245756	0.534287	-5.24151	-1.12676	2.46668	-3.50593	0.00057072	0.0370393	-0.459355	-2.70383	0.909391	-3.87637	0.000209423	0.00387627	0.385035
FOXA3	19q13.32	-2.04173	-1.75232	-4.15392	6.39841e-05	0.0261027	1.31281	-1.47119	-3.31489	-3.31194	0.0011139	0.0518174	-0.983606	1.47272	-2.75599	2.19832	0.0306725	0.123105	-3.69589
