# Supplementary material for: Reversible epigenetic alterations mediate PSMA expression heterogeneity in advanced metastatic prostate cancer
Source: JCI Insight. 2023 Apr 10;8(7):e162907. doi: 10.1172/jci.insight.162907 (PMC10132157; doi:10.1172/jci.insight.162907)
Supplement: Supplemental table 7 [file jciinsight-8-162907-s262.xlsx]

## Sheet: Supp Table 7
Supplementary Table 7. Differentially expressed cell surface targets in UW-TAN, SU2C and LuCaP samples. Positive logFC indicates higher in PSMA-high; negative logFC indicates higher in PSMA-low.
Dataset		UW	UW	UW	UW	UW	UW	UW	UW	SU2C	SU2C	SU2C	SU2C	SU2C	SU2C	SU2C	SU2C	SU2C	SU2C	LuCaP	LuCaP	LuCaP	LuCaP	LuCaP	LuCaP	LuCaP	LuCaP	LuCaP	LuCaP
ENTREZ	SYMBOL	GENENAME	MAP	limma_logFC	limma_AveExpr	limma_t	limma_P.Value	limma_adj.P.Val	limma_B	SU2C.ROW	ENTREZ	SYMBOL	GENENAME	limma_logFC	limma_AveExpr	limma_t	limma_P.Value	limma_adj.P.Val	limma_B	LuCaP.ROW	ENTREZ	SYMBOL	GENENAME	limma_logFC	limma_AveExpr	limma_t	limma_P.Value	limma_adj.P.Val	limma_B
2346	FOLH1	folate hydrolase 1	11p11.12	5.4876	8.00201	12.8047	1.08321e-23	2.03274e-19	40.7577	1642	2346	FOLH1	folate hydrolase 1	4.7234	8.71121	15.8034	3.51375e-36	6.46003e-32	69.8351	1659	2346	FOLH1	folate hydrolase 1	6.7716	6.86769	11.7867	1.67851e-19	1.41222e-15	33.4328
23245	ASTN2	astrotactin 2	9q33.1	1.55841	5.1726	4.0109	0.000109319	0.0304677	1.08124	8129	23245	ASTN2	astrotactin 2	1.27617	5.79768	3.88634	0.000141606	0.0172412	0.681379	8215	23245	ASTN2	astrotactin 2	0.665065	4.22487	1.45082	0.150548	0.344804	-5.67281
26872	STEAP1	STEAP family member 1	7q21.13	1.31036	7.22415	4.04353	9.68493e-05	0.0297947	1.13114	8984	26872	STEAP1	STEAP family member 1	0.848684	7.56192	3.38736	0.00086185	0.0462247	-1.03732	9088	26872	STEAP1	STEAP family member 1	0.441978	7.05067	1.19481	0.23552	0.457844	-6.29619
57633	LRRN1	leucine rich repeat neuronal 1	3p26.2	1.20999	2.85721	1.59872	0.112693	0.380768	-4.67708	11726	57633	LRRN1	leucine rich repeat neuronal 1	2.68876	5.10811	3.37565	0.000897135	0.0464615	-0.833841	11858	57633	LRRN1	leucine rich repeat neuronal 1	4.91903	2.21518	3.28313	0.0014966	0.0154353	-1.25966
																				9024	26762	HAVCR1	hepatitis A virus cellular receptor 1	3.10491	-2.88278	3.82747	0.000248132	0.0043997	0.390093
23671	TMEFF2	transmembrane protein with EGF like and two follistatin like domains 2	2q32.3	3.06151	6.6566	3.56729	0.000531515	0.055723	-0.356331	8442	23671	TMEFF2	transmembrane protein with EGF like and two follistatin like domains 2	1.69774	6.17598	1.96203	0.0512569	0.301615	-4.5598	8533	23671	TMEFF2	transmembrane protein with EGF like and two follistatin like domains 2	4.7643	6.1841	4.87278	5.11596e-06	0.000309663	3.77402
658	BMPR1B	bone morphogenetic protein receptor type 1B	4q22.3	1.90831	6.13896	3.87681	0.000178623	0.0360435	0.610947	453	658	BMPR1B	bone morphogenetic protein receptor type 1B	1.34168	6.32179	3.26736	0.00129366	0.056094	-1.37071	461	658	BMPR1B	bone morphogenetic protein receptor type 1B	0.824505	5.86764	1.37143	0.173888	0.378372	-5.99789
81831	NETO2	neuropilin and tolloid like 2	16q12.1	0.564115	3.95858	1.80482	0.073783	0.319994	-4.5193	13228	81831	NETO2	neuropilin and tolloid like 2	0.601986	4.54707	2.03307	0.0434726	0.28192	-4.33209	13382	81831	NETO2	neuropilin and tolloid like 2	2.75057	2.95548	3.95469	0.000159181	0.0032467	0.675845
56937	PMEPA1	prostate transmembrane protein, androgen induced 1	20q13.31	0.596372	8.57805	2.04335	0.0433582	0.257488	-4.30279	11358	56937	PMEPA1	prostate transmembrane protein, androgen induced 1	0.435513	9.3045	2.05465	0.041317	0.275322	-4.40232	11489	56937	PMEPA1	prostate transmembrane protein, androgen induced 1	1.07832	8.59948	3.69075	0.000395942	0.00601545	-0.68986
261729	STEAP2	STEAP2 metalloreductase	7q21.13	1.31564	8.47841	3.96032	0.000131733	0.0330337	0.843541	17328	261729	STEAP2	STEAP2 metalloreductase	0.605933	9.30983	2.49689	0.0134009	0.165686	-3.44647	17621	261729	STEAP2	STEAP2 metalloreductase	0.315529	8.33275	0.891851	0.375017	0.605082	-6.62767
50512	PODXL2	podocalyxin like 2	3q21.3	0.51528	6.33415	2.50629	0.0136329	0.169288	-3.31028	9471	50512	PODXL2	podocalyxin like 2	0.206961	6.59071	0.938415	0.349253	0.67391	-6.07941	9580	50512	PODXL2	podocalyxin like 2	0.835006	6.61297	3.29888	0.0014243	0.0149418	-1.85157
7368	UGT8	UDP glycosyltransferase 8	4q26	1.1955	-0.41216	1.53142	0.128478	0.403451	-4.53401	5029	7368	UGT8	UDP glycosyltransferase 8	1.04399	-1.04714	1.4879	0.138476	0.462048	-4.65608	5092	7368	UGT8	UDP glycosyltransferase 8	3.93775	0.134856	3.69946	0.000384447	0.0058917	-0.0013029
4082	MARCKS	myristoylated alanine rich protein kinase C substrate	6q21	0.354539	6.82972	1.50654	0.134735	0.411108	-5.20423	2753	4082	MARCKS	myristoylated alanine rich protein kinase C substrate	0.323737	7.72733	1.82016	0.0703484	0.347358	-4.88449	2789	4082	MARCKS	myristoylated alanine rich protein kinase C substrate	0.904407	6.61174	2.80955	0.0061681	0.0416997	-3.19756
2823	GPM6A	glycoprotein M6A	4q34.2	1.22217	0.482719	1.43813	0.153177	0.432709	-4.70628	1879	2823	GPM6A	glycoprotein M6A	1.29493	0.491844	1.67857	0.0949211	0.395175	-4.45948	1901	2823	GPM6A	glycoprotein M6A	2.54868	-2.61156	2.72812	0.00775283	0.048823	-2.56356
26470	SEZ6L2	seizure related 6 homolog like 2	16p11.2	-0.0504794	4.66867	-0.0986551	0.921588	0.969059	-6.19336	8852	26470	SEZ6L2	seizure related 6 homolog like 2	0.304579	5.77534	0.720473	0.472142	0.760828	-6.23174	8951	26470	SEZ6L2	seizure related 6 homolog like 2	4.02757	4.61517	4.57785	1.60917e-05	0.000662184	2.76105
85413	SLC22A16	solute carrier family 22 member 16	6q21;6q21-q22.1	0.427922	-1.39104	0.794089	0.428818	0.688052	-5.21066	14014	85413	SLC22A16	solute carrier family 22 member 16	0.602756	-1.23219	0.972938	0.331852	0.661995	-5.21289	14180	85413	SLC22A16	solute carrier family 22 member 16	2.26498	-1.64961	3.19566	0.00196512	0.0187349	-1.41339
25800	SLC39A6	solute carrier family 39 member 6	18q12.2	1.04814	7.96633	3.40906	0.000906145	0.070559	-0.917084	8519	25800	SLC39A6	solute carrier family 39 member 6	0.716559	8.57919	3.4814	0.000622067	0.038155	-0.718963	8611	25800	SLC39A6	solute carrier family 39 member 6	-0.517106	8.29649	-1.99881	0.0488576	0.168021	-5.06524
51280	GOLM1	golgi membrane protein 1	9q21.33	0.935081	8.04077	3.64331	0.000408936	0.0498318	-0.194256	9754	51280	GOLM1	golgi membrane protein 1	0.377207	8.80236	1.57289	0.117451	0.431184	-5.25952	9864	51280	GOLM1	golgi membrane protein 1	-0.246823	7.99726	-0.745851	0.457837	0.673807	-6.74669
										728	1015	CDH17	cadherin 17	0.0627035	-2.48428	0.100996	0.919663	0.970762	-5.56866	736	1015	CDH17	cadherin 17	3.90705	-0.524703	2.80824	0.00619097	0.0417704	-2.4062
201780	SLC10A4	solute carrier family 10 member 4	4p11	0.0877894	-1.42228	0.208128	0.835506	0.930897	-5.47178	16737	201780	SLC10A4	solute carrier family 10 member 4	-0.0957932	-1.84634	-0.261472	0.794019	0.922059	-5.59001	16993	201780	SLC10A4	solute carrier family 10 member 4	1.96681	-0.91204	4.32577	4.15844e-05	0.00131283	1.98335
2900	GRIK4	glutamate ionotropic receptor kainate type subunit 4	11q23.3	0.0263597	-0.957893	0.0446039	0.964502	0.984811	-5.53921	1945	2900	GRIK4	glutamate ionotropic receptor kainate type subunit 4	0.621254	-0.464901	1.41062	0.160032	0.490692	-4.79901	1969	2900	GRIK4	glutamate ionotropic receptor kainate type subunit 4	2.31851	-0.688651	2.80993	0.0061615	0.0416718	-2.4297
10544	PROCR	protein C receptor	20q11.22	0.0157539	3.40357	0.0590322	0.953031	0.980088	-6.02216	7172	10544	PROCR	protein C receptor	0.203409	2.79851	0.750441	0.453941	0.748842	-5.79451	7251	10544	PROCR	protein C receptor	2.26838	0.707235	2.89396	0.00484355	0.0353622	-2.29004
23284	ADGRL3	adhesion G protein-coupled receptor L3	4q13.1	-0.429145	-1.09358	-1.0387	0.301177	0.584476	-5.09142	8160	23284	ADGRL3	adhesion G protein-coupled receptor L3	0.431619	-0.766035	0.901642	0.368418	0.690807	-5.30967	8246	23284	ADGRL3	adhesion G protein-coupled receptor L3	3.38119	-2.70988	3.62579	0.000492574	0.00704998	-0.206107
118788	PIK3AP1	phosphoinositide-3-kinase adaptor protein 1	10q24.1	-0.219636	2.74988	-0.767041	0.444667	0.698192	-5.67099	14867	118788	PIK3AP1	phosphoinositide-3-kinase adaptor protein 1	0.154884	3.89336	0.589234	0.556422	0.810154	-6.10794	15047	118788	PIK3AP1	phosphoinositide-3-kinase adaptor protein 1	1.8976	2.47008	3.3838	0.00108758	0.0123988	-1.08112
128853	DUSP15	dual specificity phosphatase 15	20q11.21	-0.0662513	0.355293	-0.177976	0.859063	0.942345	-5.65345	15261	128853	DUSP15	dual specificity phosphatase 15	-0.0856839	0.00406658	-0.229551	0.818694	0.93208	-5.72797	15448	128853	DUSP15	dual specificity phosphatase 15	1.78778	-0.687876	3.41716	0.00097709	0.0115298	-0.834343
4233	MET	MET proto-oncogene, receptor tyrosine kinase	7q31.2	-0.121113	1.84235	-0.409063	0.683272	0.854693	-5.74875	2864	4233	MET	MET proto-oncogene, receptor tyrosine kinase	-0.368698	2.2658	-1.29983	0.195274	0.535852	-5.25048	2900	4233	MET	MET proto-oncogene, receptor tyrosine kinase	3.10108	1.04849	3.94242	0.000166208	0.00334544	0.722276
3932	LCK	LCK proto-oncogene, Src family tyrosine kinase	1p35.2	-0.716976	1.45287	-2.05952	0.0417565	0.253757	-3.90684	2650	3932	LCK	LCK proto-oncogene, Src family tyrosine kinase	0.0601272	2.23919	0.184096	0.85414	0.9465	-5.98306	2686	3932	LCK	LCK proto-oncogene, Src family tyrosine kinase	1.41075	-0.56508	2.76127	0.00706759	0.0458644	-2.57473
140738	TMEM37	transmembrane protein 37	2q14.2	-0.467814	1.85671	-1.54624	0.12486	0.39909	-4.75609	15602	140738	TMEM37	transmembrane protein 37	-0.515414	2.069	-1.9793	0.0492633	0.296347	-4.19731	15799	140738	TMEM37	transmembrane protein 37	3.43469	-0.438956	4.31473	4.33205e-05	0.00134246	1.9441
375387	NRROS	negative regulator of reactive oxygen species	3q29	-0.467309	0.931891	-1.82143	0.0712033	0.315166	-4.26598	18490	375387	NRROS	negative regulator of reactive oxygen species	-0.250095	1.93911	-1.08452	0.279544	0.61809	-5.42644	18897	375387	NRROS	negative regulator of reactive oxygen species	2.05049	-2.52599	3.66497	0.000431909	0.00640492	-0.0919654
1139	CHRNA7	cholinergic receptor nicotinic alpha 7 subunit	15q13.3	-0.0595776	-0.742702	-0.130329	0.896539	0.95773	-5.5566	816	1139	CHRNA7	cholinergic receptor nicotinic alpha 7 subunit	-0.808532	-0.821566	-2.19146	0.0296658	0.237339	-3.59387	823	1139	CHRNA7	cholinergic receptor nicotinic alpha 7 subunit	2.92501	-1.90545	2.93665	0.00427837	0.0324874	-2.06755
51704	GPRC5B	G protein-coupled receptor class C group 5 member B	16p12.3	-0.164475	3.21267	-0.800518	0.425101	0.684642	-5.70527	10007	51704	GPRC5B	G protein-coupled receptor class C group 5 member B	-0.370507	4.01438	-1.61146	0.108781	0.419322	-5.09419	10117	51704	GPRC5B	G protein-coupled receptor class C group 5 member B	1.6907	1.31868	2.97083	0.00387048	0.0304339	-2.14607
2906	GRIN2D	glutamate ionotropic receptor NMDA type subunit 2D	19q13.33	-0.549203	0.470078	-1.58093	0.116706	0.386669	-4.59676	1951	2906	GRIN2D	glutamate ionotropic receptor NMDA type subunit 2D	-0.423623	0.598935	-1.34005	0.181871	0.520986	-5.00594	1975	2906	GRIN2D	glutamate ionotropic receptor NMDA type subunit 2D	1.83515	1.25339	3.0526	0.00303618	0.0255194	-1.92244
27092	CACNG4	calcium voltage-gated channel auxiliary subunit gamma 4	17q24.2	0.15807	-0.52801	0.225736	0.821817	0.924316	-5.54743	9045	27092	CACNG4	calcium voltage-gated channel auxiliary subunit gamma 4	-1.6938	0.10648	-3.13652	0.00198889	0.0670932	-1.43773	9149	27092	CACNG4	calcium voltage-gated channel auxiliary subunit gamma 4	2.89479	1.41506	2.99308	0.00362459	0.0290081	-2.05838
113277	TMEM106A	transmembrane protein 106A	17q21.31	-0.842272	0.991746	-3.52528	0.000613362	0.057841	-0.41736	14571	113277	TMEM106A	transmembrane protein 106A	0.122929	1.36743	0.524384	0.600639	0.833918	-5.74665	14747	113277	TMEM106A	transmembrane protein 106A	1.38787	-2.10133	2.93957	0.00424208	0.0323286	-2.07489
482	ATP1B2	ATPase Na+/K+ transporting subunit beta 2	17p13.1	-0.253487	0.915461	-0.815743	0.416374	0.678873	-5.43118	337	482	ATP1B2	ATPase Na+/K+ transporting subunit beta 2	-0.731456	1.64509	-2.38096	0.0182815	0.193164	-3.36277	345	482	ATP1B2	ATPase Na+/K+ transporting subunit beta 2	1.67375	-2.5683	2.75901	0.00711247	0.0459829	-2.49351
57127	RHBG	Rh family B glycoprotein (gene/pseudogene)	1q22	-0.86472	-1.47196	-2.24432	0.0267715	0.213189	-3.43727	11467	57127	RHBG	Rh family B glycoprotein (gene/pseudogene)	-0.676826	-2.39554	-1.89245	0.0599908	0.32298	-4.06418	11599	57127	RHBG	Rh family B glycoprotein (gene/pseudogene)	1.44199	-0.908776	3.09756	0.00265192	0.0232053	-1.70836
5104	SERPINA5	serpin family A member 5	14q32.13	-0.766106	0.0881017	-1.28474	0.201525	0.487315	-4.95089	3372	5104	SERPINA5	serpin family A member 5	-1.6382	-1.79832	-3.37939	0.000885716	0.046454	-0.756911	3413	5104	SERPINA5	serpin family A member 5	2.65772	-3.5828	3.82827	0.000247451	0.00439225	0.390868
1896	EDA	ectodysplasin A	Xq13.1	1.24052	3.76894	2.67588	0.00856837	0.144668	-2.69435	1323	1896	EDA	ectodysplasin A	1.19346	4.07068	3.13416	0.00200414	0.0674838	-1.56549	1340	1896	EDA	ectodysplasin A	0.808943	3.90143	2.1861	0.0315865	0.125479	-4.32515
143503	OR51E1	olfactory receptor family 51 subfamily E member 1	11p15.4	2.39481	3.15602	2.46235	0.0153219	0.17511	-3.0894	15668	143503	OR51E1	olfactory receptor family 51 subfamily E member 1	1.68298	4.95537	2.46549	0.0145926	0.172864	-3.35057	15865	143503	OR51E1	olfactory receptor family 51 subfamily E member 1	2.89918	-1.54631	2.57036	0.0119203	0.0647457	-2.94008
6860	SYT4	synaptotagmin 4	18q12.3	1.52628	-1.60256	1.89974	0.0600318	0.2929	-3.96969	4678	6860	SYT4	synaptotagmin 4	1.21957	-1.41422	1.50901	0.132999	0.454691	-4.6074	4736	6860	SYT4	synaptotagmin 4	2.23415	-2.05401	2.46112	0.0158943	0.0787553	-3.17206
1829	DSG2	desmoglein 2	18q12.1	0.379816	5.34843	1.3578	0.177248	0.459996	-5.3455	1280	1829	DSG2	desmoglein 2	0.752012	6.48102	2.94373	0.00365797	0.0911271	-2.3403	1297	1829	DSG2	desmoglein 2	0.251055	6.39982	1.0066	0.317015	0.550224	-6.48248
81285	OR51E2	olfactory receptor family 51 subfamily E member 2	11p15.4	2.69551	3.64866	2.15457	0.0333318	0.230049	-3.72715	13129	81285	OR51E2	olfactory receptor family 51 subfamily E member 2	0.937101	5.27648	1.01416	0.311831	0.646848	-5.89398	13281	81285	OR51E2	olfactory receptor family 51 subfamily E member 2	2.85328	-1.23951	2.08984	0.0396514	0.146791	-3.94208
481	ATP1B1	ATPase Na+/K+ transporting subunit beta 1	1q24.2	0.10269	5.00121	0.285646	0.775675	0.902774	-6.17867	336	481	ATP1B1	ATPase Na+/K+ transporting subunit beta 1	0.704362	5.66516	2.29479	0.0228659	0.210714	-3.91053	344	481	ATP1B1	ATPase Na+/K+ transporting subunit beta 1	1.10246	5.43928	2.1851	0.031662	0.125675	-4.54482
80736	SLC44A4	solute carrier family 44 member 4	6p21.33	0.877283	7.98514	2.6809	0.0084486	0.144668	-2.90858	13062	80736	SLC44A4	solute carrier family 44 member 4	0.398234	8.14914	1.62563	0.105727	0.414488	-5.1986	13214	80736	SLC44A4	solute carrier family 44 member 4	0.102405	7.54571	0.22985	0.818766	0.912917	-6.99446
										439	643	CXCR5	C-X-C motif chemokine receptor 5	0.665608	-4.36898	1.48363	0.139607	0.463716	-4.55164
124583	CANT1	calcium activated nucleotidase 1	17q25.3	0.373296	7.79523	1.82474	0.0706979	0.313905	-4.70436	15044	124583	CANT1	calcium activated nucleotidase 1	0.152864	8.25478	0.761817	0.447138	0.743932	-6.19399	15230	124583	CANT1	calcium activated nucleotidase 1	0.482217	7.91041	1.75809	0.0823689	0.234363	-5.49903
										14644	114798	SLITRK1	SLIT and NTRK like family member 1	0.773819	-4.55228	1.41632	0.158361	0.48883	-4.62633
55	ACPP	acid phosphatase, prostate	3q22.1	1.05862	9.06163	2.18197	0.0311952	0.223866	-4.02685	43	55	ACPP	acid phosphatase, prostate	0.768065	9.67484	1.90729	0.0580304	0.318269	-4.67835	44	55	ACPP	acid phosphatase, prostate	0.058869	7.94917	0.110182	0.912527	0.960053	-7.01857
7107	GPR137B	G protein-coupled receptor 137B	1q42.3	0.176333	4.30563	0.873298	0.384364	0.655427	-5.76589	4862	7107	GPR137B	G protein-coupled receptor 137B	0.114278	4.63009	0.614736	0.539483	0.801616	-6.20952	4922	7107	GPR137B	G protein-coupled receptor 137B	1.09435	3.55326	2.64527	0.00973867	0.0564977	-3.2149
										639	910	CD1B	CD1b molecule	0.562826	-4.41307	1.36909	0.172628	0.509352	-4.6847
85320	ABCC11	ATP binding cassette subfamily C member 11	16q12.1	1.60834	2.25028	1.93602	0.055379	0.282552	-4.07555	13988	85320	ABCC11	ATP binding cassette subfamily C member 11	1.44677	2.4542	1.90555	0.0582567	0.31848	-4.22846	14153	85320	ABCC11	ATP binding cassette subfamily C member 11	0.104424	-0.136745	0.242782	0.808765	0.907686	-6.12705
										4428	6545	SLC7A4	solute carrier family 7 member 4	0.688208	-3.09307	1.30408	0.193825	0.533921	-4.79786
57393	CLTRN	collectrin, amino acid transport regulator	Xp22.2	0.862368	-0.0566408	2.10706	0.037338	0.241851	-3.69184	11555	57393	TMEM27	transmembrane protein 27	0.093322	0.646036	0.34943	0.727164	0.89664	-5.74166	11687	57393	CLTRN	collectrin, amino acid transport regulator	0.632278	0.556567	1.4353	0.154908	0.350684	-5.20566
84197	POMK	protein O-mannose kinase	8p11.21	1.12283	0.720359	3.15102	0.00208592	0.0895064	-1.45966	13532	84197	POMK	protein-O-mannose kinase	0.0712299	2.05454	0.21967	0.82637	0.936152	-5.94763	13691	84197	POMK	protein O-mannose kinase	0.134021	2.4146	0.49453	0.622221	0.794706	-6.31848
6570	SLC18A1	solute carrier family 18 member A1	8p21.3	0.323114	-3.60385	0.582161	0.561625	0.780874	-5.17467	4450	6570	SLC18A1	solute carrier family 18 member A1	0.984982	-3.37717	1.95475	0.0521177	0.303992	-3.90762
81796	SLCO5A1	solute carrier organic anion transporter family member 5A1	8q13.3	-0.0646875	2.34672	-0.127037	0.899138	0.958575	-5.87678	13226	81796	SLCO5A1	solute carrier organic anion transporter family member 5A1	0.698802	3.67102	1.67869	0.0948987	0.395175	-4.81911	13380	81796	SLCO5A1	solute carrier organic anion transporter family member 5A1	1.50788	3.90215	2.19933	0.0305978	0.122969	-4.23341
199731	CADM4	cell adhesion molecule 4	19q13.31	0.160125	4.55273	0.888402	0.376223	0.64832	-5.78782	16639	199731	CADM4	cell adhesion molecule 4	0.297749	4.77421	1.63382	0.103994	0.4125	-5.09847	16892	199731	CADM4	cell adhesion molecule 4	0.271786	4.64696	1.07387	0.28595	0.51617	-6.24593
54413	NLGN3	neuroligin 3	Xq13.1	0.462708	0.722069	1.12882	0.26138	0.549525	-5.10516	10153	54413	NLGN3	neuroligin 3	0.336969	0.699501	1.05418	0.293175	0.629447	-5.28294	10269	54413	NLGN3	neuroligin 3	0.514103	0.433318	1.33915	0.184128	0.392789	-5.32791
6519	SLC3A1	solute carrier family 3 member 1	2p21	0.432343	-0.0345581	0.88794	0.376471	0.648509	-5.25549	4404	6519	SLC3A1	solute carrier family 3 member 1	0.743779	0.393318	1.62419	0.106036	0.414693	-4.55215	4459	6519	SLC3A1	solute carrier family 3 member 1	0.527565	0.386846	0.900663	0.370339	0.60134	-5.79264
3321	IGSF3	immunoglobulin superfamily member 3	1p13.1	0.497437	4.0839	1.87767	0.06302	0.299255	-4.41262	2254	3321	IGSF3	immunoglobulin superfamily member 3	0.291023	5.11298	1.26545	0.207298	0.548413	-5.65748	2288	3321	IGSF3	immunoglobulin superfamily member 3	0.0743231	4.44398	0.246195	0.806131	0.906433	-6.7744
22871	NLGN1	neuroligin 1	3q26.31	0.412936	0.583114	0.589296	0.556846	0.778004	-5.50546	7838	22871	NLGN1	neuroligin 1	0.857892	1.3323	1.391	0.165894	0.499375	-4.92411	7924	22871	NLGN1	neuroligin 1	1.23483	1.11749	1.38099	0.170939	0.374995	-5.30564
999	CDH1	cadherin 1	16q22.1	0.217464	7.73778	0.632303	0.528474	0.759252	-6.10992	713	999	CDH1	cadherin 1	0.163081	8.81451	0.770587	0.441933	0.740866	-6.16859	721	999	CDH1	cadherin 1	0.519511	8.30505	1.86637	0.0654734	0.203495	-5.31154
4758	NEU1	neuraminidase 1	6p21.33	0.197698	6.16096	0.77401	0.440551	0.695453	-5.99649	3134	4758	NEU1	neuraminidase 1	0.0153198	5.59082	0.0515167	0.958969	0.986408	-6.48612	3174	4758	NEU1	neuraminidase 1	1.21108	5.22367	2.3844	0.0193558	0.0899748	-4.07482
26503	SLC17A5	solute carrier family 17 member 5	6q13	0.269493	4.89042	1.38296	0.169422	0.451615	-5.27809	8861	26503	SLC17A5	solute carrier family 17 member 5	0.372346	5.28046	2.00118	0.0468321	0.290195	-4.50579	8962	26503	SLC17A5	solute carrier family 17 member 5	-0.0332061	5.45811	-0.191759	0.848393	0.92767	-6.91835
										1940	2895	GRID2	glutamate ionotropic receptor delta type subunit 2	0.537772	-3.89718	1.05656	0.292088	0.628736	-5.0122
4915	NTRK2	neurotrophic receptor tyrosine kinase 2	9q21.33	0.0595373	1.61776	0.128174	0.89824	0.958102	-5.77767	3242	4915	NTRK2	neurotrophic receptor tyrosine kinase 2	0.338521	3.18049	0.863895	0.388763	0.707065	-5.76481	3283	4915	NTRK2	neurotrophic receptor tyrosine kinase 2	1.98012	-1.3879	2.16058	0.0335713	0.130867	-3.82474
9672	SDC3	syndecan 3	1p35.2	0.102204	5.7731	0.573027	0.567772	0.785066	-6.11556	6444	9672	SDC3	syndecan 3	0.0662493	6.45803	0.402487	0.68779	0.87951	-6.43173	6521	9672	SDC3	syndecan 3	0.513952	5.44186	2.15539	0.0339883	0.131967	-4.64407
10071	MUC12	mucin 12, cell surface associated	7q22.1	0.537969	0.961886	0.703886	0.48296	0.727445	-5.4683	6785	10071	MUC12	mucin 12, cell surface associated	1.39607	1.05095	1.83237	0.0685021	0.343342	-4.24976	6862	10071	MUC12	mucin 12, cell surface associated	0.542463	-1.31515	0.591165	0.555995	0.748832	-5.86968
84561	SLC12A8	solute carrier family 12 member 8	3q21.2	0.125843	4.40387	0.671046	0.503569	0.741779	-5.93496	13712	84561	SLC12A8	solute carrier family 12 member 8	0.0727628	4.5983	0.387669	0.698706	0.884335	-6.31668	13874	84561	SLC12A8	solute carrier family 12 member 8	0.439115	4.61151	2.05345	0.0431353	0.155326	-4.7445
5754	PTK7	protein tyrosine kinase 7 (inactive)	6p21.1	-0.322136	6.04324	-1.32941	0.186408	0.470998	-5.43895	3866	5754	PTK7	protein tyrosine kinase 7 (inactive)	0.508411	6.54313	2.1241	0.0349878	0.256095	-4.31647	3916	5754	PTK7	protein tyrosine kinase 7 (inactive)	1.21463	5.45977	2.2844	0.0248664	0.106687	-4.32838
23566	LPAR3	lysophosphatidic acid receptor 3	1p22.3	1.18219	3.89192	1.24324	0.216369	0.503768	-5.25604	8375	23566	LPAR3	lysophosphatidic acid receptor 3	-0.16933	3.24481	-0.26335	0.792573	0.92163	-6.16389	8462	23566	LPAR3	lysophosphatidic acid receptor 3	1.96835	3.02478	2.07746	0.0408082	0.149542	-4.33124
56667	MUC13	mucin 13, cell surface associated	3q21.2	0.19152	0.514505	0.231773	0.817136	0.922047	-5.64525	11290	56667	MUC13	mucin 13, cell surface associated	0.206028	-0.173088	0.247511	0.804787	0.927358	-5.69173	11420	56667	MUC13	mucin 13, cell surface associated	4.30975	2.87661	2.47621	0.0152826	0.0771328	-3.3678
										7426	10887	PROKR1	prokineticin receptor 1	0.355875	-3.88384	0.959124	0.338746	0.666596	-5.10051
334	APLP2	amyloid beta precursor like protein 2	11q24.3	0.435497	9.40234	2.4253	0.0168891	0.18223	-3.4999	233	334	APLP2	amyloid beta precursor like protein 2	0.0701868	10.0811	0.473133	0.636676	0.853272	-6.2996	240	334	APLP2	amyloid beta precursor like protein 2	-0.00805261	9.70615	-0.0369721	0.970595	0.987746	-7.01949
80328	ULBP2	UL16 binding protein 2	6q25.1	0.196562	0.106638	0.459445	0.646802	0.834304	-5.53447	13029	80328	ULBP2	UL16 binding protein 2	-0.00580067	0.0326311	-0.0148343	0.98818	0.995654	-5.74869	13180	80328	ULBP2	UL16 binding protein 2	1.56194	-0.224183	2.38353	0.0193987	0.0900972	-3.45067
7039	TGFA	transforming growth factor alpha	2p13.3	0.486442	1.70496	1.43127	0.155131	0.434959	-4.84029	4801	7039	TGFA	transforming growth factor alpha	0.369623	1.99982	1.02661	0.30594	0.641432	-5.44001	4860	7039	TGFA	transforming growth factor alpha	0.199867	1.09803	0.341941	0.733248	0.863747	-6.20872
3119	HLA-DQB1	major histocompatibility complex, class II, DQ beta 1	6p21.32	-0.422893	3.95783	-1.20246	0.231716	0.519883	-5.4486	2117	3119	HLA-DQB1	major histocompatibility complex, class II, DQ beta 1	0.492081	4.98126	1.39679	0.164148	0.49685	-5.45493	2145	3119	HLA-DQB1	major histocompatibility complex, class II, DQ beta 1	2.36011	-1.12268	2.57716	0.0117053	0.0638953	-2.95549
160365	CLECL1	C-type lectin like 1	12p13.31	-0.16347	-2.67629	-0.376992	0.706891	0.867198	-5.34117	16314	160365	CLECL1	C-type lectin like 1	0.940502	-2.37874	2.18767	0.0299456	0.238021	-3.52884
1272	CNTN1	contactin 1	12q12	0.319643	-0.769074	0.606208	0.5456	0.770641	-5.38	892	1272	CNTN1	contactin 1	0.591553	0.338189	1.2026	0.230667	0.573159	-5.09085
83882	TSPAN10	tetraspanin 10	17q25.3	0.320816	2.09082	1.28966	0.199819	0.485636	-5.06021	13404	83882	TSPAN10	tetraspanin 10	-0.067455	1.57631	-0.235809	0.813841	0.930869	-5.88604	13559	83882	TSPAN10	tetraspanin 10	0.547959	1.23302	1.62436	0.108039	0.279001	-4.99372
780	DDR1	discoidin domain receptor tyrosine kinase 1	6p21.33	0.274701	7.32647	1.25112	0.213492	0.500683	-5.54614	546	780	DDR1	discoidin domain receptor tyrosine kinase 1	0.222684	7.5328	1.03275	0.303068	0.638542	-5.97862	553	780	DDR1	discoidin domain receptor tyrosine kinase 1	0.077653	7.77073	0.37348	0.709731	0.850884	-6.95357
54742	LY6K	lymphocyte antigen 6 family member K	8q24.3	0.64976	-2.20016	0.883319	0.378951	0.650988	-5.08136	10302	54742	LY6K	lymphocyte antigen 6 family member K	0.392985	-2.18994	0.649735	0.516668	0.789146	-5.39627	10424	54742	LY6K	lymphocyte antigen 6 family member K	1.04601	-2.27899	1.05836	0.292919	0.523956	-5.41566
										642	913	CD1E	CD1e molecule	0.405958	-2.22141	0.856635	0.392753	0.709728	-5.26026
1008	CDH10	cadherin 10	5p14.2-p14.1	0.0922073	-1.34702	0.115964	0.907888	0.962537	-5.49097	722	1008	CDH10	cadherin 10	1.5305	0.18338	1.9989	0.0470809	0.290854	-3.92125	730	1008	CDH10	cadherin 10	0.417324	-2.5464	0.437971	0.66253	0.820299	-5.85162
117	ADCYAP1R1	ADCYAP receptor type I	7p14.3	0.0742272	-2.02906	0.154706	0.877331	0.95118	-5.42996	79	117	ADCYAP1R1	ADCYAP receptor type I	0.62326	-1.67151	1.38026	0.16917	0.50383	-4.77522
114569	MAL2	mal, T cell differentiation protein 2 (gene/pseudogene)	8q24.12	0.509682	7.05213	1.63653	0.104528	0.370677	-5.01056	14614	114569	MAL2	mal, T-cell differentiation protein 2 (gene/pseudogene)	0.258512	7.38327	1.2227	0.222994	0.564316	-5.77313	14789	114569	MAL2	mal, T cell differentiation protein 2 (gene/pseudogene)	-0.181838	8.21986	-0.598513	0.551105	0.745334	-6.84559
4137	MAPT	microtubule associated protein tau	17q21.31	0.235677	4.74693	0.629595	0.530238	0.760331	-5.99333	2797	4137	MAPT	microtubule associated protein tau	0.193448	4.96034	0.548926	0.583717	0.82461	-6.27483	2833	4137	MAPT	microtubule associated protein tau	0.391849	4.79062	1.0256	0.308019	0.540855	-6.31284
										691	970	CD70	CD70 molecule	0.308924	-3.28108	0.731401	0.465458	0.756159	-5.29227
3676	ITGA4	integrin subunit alpha 4	2q31.3	-0.0886741	2.27108	-0.314838	0.753469	0.889748	-5.82673	2451	3676	ITGA4	integrin subunit alpha 4	0.216424	3.09989	0.734586	0.463521	0.755797	-5.86505	2487	3676	ITGA4	integrin subunit alpha 4	1.17802	-2.40855	1.68815	0.0950867	0.25721	-4.60876
54972	TMEM132A	transmembrane protein 132A	11q12.2	0.0989206	6.37132	0.343793	0.731645	0.879012	-6.23756	10482	54972	TMEM132A	transmembrane protein 132A	-0.132801	6.36528	-0.557357	0.577956	0.820963	-6.35904	10604	54972	TMEM132A	transmembrane protein 132A	0.91911	6.36181	2.29976	0.0239385	0.104302	-4.39456
2567	GABRG3	gamma-aminobutyric acid type A receptor gamma3 subunit	15q12	0.387835	-0.829069	0.479667	0.632397	0.824309	-5.42984	1707	2567	GABRG3	gamma-aminobutyric acid type A receptor gamma3 subunit	1.56091	0.163143	1.94126	0.0537443	0.307433	-4.01949	1725	2567	GABRG3	gamma-aminobutyric acid type A receptor gamma3 subunit	-0.4624	-1.83981	-0.487183	0.627396	0.798287	-5.91796
221091	LRRN4CL	LRRN4 C-terminal like	11q12.3	-0.0836073	-1.78299	-0.173734	0.862387	0.943923	-5.45583	16938	221091	LRRN4CL	LRRN4 C-terminal like	0.526025	-2.03903	1.41733	0.158065	0.488463	-4.71834
51305	KCNK9	potassium two pore domain channel subfamily K member 9	8q24.3	-0.131433	-2.79878	-0.335002	0.738249	0.883206	-5.34072											9888	51305	KCNK9	potassium two pore domain channel subfamily K member 9	0.697639	-2.66497	1.52665	0.130598	0.31588	-4.84294
969	CD69	CD69 molecule	12p13.31	-0.462662	-0.148308	-0.931088	0.353805	0.630652	-5.26166	690	969	CD69	CD69 molecule	1.04353	-0.346924	2.09856	0.0372108	0.262921	-3.73853
6558	SLC12A2	solute carrier family 12 member 2	5q23.3	0.46309	5.14193	1.33346	0.185078	0.470109	-5.35188	4439	6558	SLC12A2	solute carrier family 12 member 2	0.159935	6.66532	0.654099	0.513859	0.786908	-6.30171	4494	6558	SLC12A2	solute carrier family 12 member 2	-0.0864873	6.31772	-0.26058	0.795053	0.899767	-6.95697
100	ADA	adenosine deaminase	20q13.12	-0.123821	2.80578	-0.644209	0.520753	0.753866	-5.75306	64	100	ADA	adenosine deaminase	0.0507191	2.1955	0.233155	0.815899	0.931403	-5.95977	65	100	ADA	adenosine deaminase	0.792267	0.736704	2.07802	0.0407558	0.149444	-4.1606
5098	PCDHGC3	protocadherin gamma subfamily C, 3	5q31.3	0.21078	1.63667	0.754327	0.452232	0.704456	-5.51781	3368	5098	PCDHGC3	protocadherin gamma subfamily C, 3	-0.190317	3.40556	-0.674007	0.501147	0.780019	-6.0155	3409	5098	PCDHGC3	protocadherin gamma subfamily C, 3	0.83465	0.957184	1.57542	0.118912	0.298558	-5.03522
10257	ABCC4	ATP binding cassette subfamily C member 4	13q32.1	1.02897	6.02236	2.02034	0.0457279	0.262988	-4.30036	6946	10257	ABCC4	ATP binding cassette subfamily C member 4	0.869057	7.0258	2.19234	0.0296011	0.237235	-4.17665	7025	10257	ABCC4	ATP binding cassette subfamily C member 4	-1.66141	5.52124	-2.6424	0.00981505	0.0567401	-3.60998
3766	KCNJ10	potassium voltage-gated channel subfamily J member 10	1q23.2	-0.0747079	-0.4412	-0.252276	0.801288	0.914779	-5.56479	2526	3766	KCNJ10	potassium voltage-gated channel subfamily J member 10	0.160866	-0.951901	0.497533	0.619403	0.842921	-5.559	2562	3766	KCNJ10	potassium voltage-gated channel subfamily J member 10	0.416951	-1.25441	1.29669	0.198282	0.41189	-5.24883
133418	EMB	embigin	5q11.1	0.178732	5.21361	0.586881	0.558461	0.779206	-6.06663	15397	133418	EMB	embigin	0.544186	6.72976	2.56236	0.0111912	0.154235	-3.33828	15586	133418	EMB	embigin	-0.545465	5.88144	-1.69854	0.0931016	0.253499	-5.55684
										15287	129684	CNTNAP5	contactin associated protein like 5	0.229974	-4.2759	0.477242	0.633752	0.851223	-5.37383
										638	909	CD1A	CD1a molecule	0.21013	-4.14897	0.476926	0.633977	0.851338	-5.38054
3117	HLA-DQA1	major histocompatibility complex, class II, DQ alpha 1	6p21.32	-0.24998	3.5369	-0.548226	0.584625	0.794544	-5.92259	2115	3117	HLA-DQA1	major histocompatibility complex, class II, DQ alpha 1	0.512321	4.91466	1.50206	0.134784	0.456217	-5.29849
84465	MEGF11	multiple EGF like domains 11	15q22.31	0.260474	-0.70166	0.666295	0.506589	0.743896	-5.35584	13676	84465	MEGF11	multiple EGF like domains 11	0.657884	-1.31256	1.869	0.0632015	0.330408	-4.10683	13836	84465	MEGF11	multiple EGF like domains 11	-0.595921	-0.975665	-1.1479	0.254265	0.480732	-5.47956
1366	CLDN7	claudin 7	17p13.1	0.0591369	6.4828	0.153124	0.878575	0.951286	-6.28654	956	1366	CLDN7	claudin 7	-0.119826	6.83946	-0.336434	0.736924	0.9006	-6.45411	964	1366	CLDN7	claudin 7	0.349075	7.20635	1.54563	0.125947	0.309258	-5.82985
5354	PLP1	proteolipid protein 1	Xq22.2	0.30126	-1.76433	0.561992	0.575242	0.789453	-5.32202	3568	5354	PLP1	proteolipid protein 1	0.148444	-1.31904	0.317266	0.751399	0.906314	-5.60128
1001	CDH3	cadherin 3	16q22.1	-0.0125307	3.30366	-0.0254499	0.979741	0.990773	-6.01303	715	1001	CDH3	cadherin 3	0.382381	3.74953	0.860366	0.390699	0.708453	-5.86149	723	1001	CDH3	cadherin 3	0.191474	3.6569	0.366867	0.714639	0.85358	-6.59022
23554	TSPAN12	tetraspanin 12	7q31.31	0.231201	3.10198	0.643404	0.521274	0.753871	-5.76025	8365	23554	TSPAN12	tetraspanin 12	0.266245	3.73145	0.884097	0.37779	0.699191	-5.86214	8452	23554	TSPAN12	tetraspanin 12	-0.200617	1.68001	-0.392873	0.695407	0.840936	-6.28051
478	ATP1A3	ATPase Na+/K+ transporting subunit alpha 3	19q13.2	-0.663165	-1.48353	-1.31717	0.190463	0.47612	-4.79457	333	478	ATP1A3	ATPase Na+/K+ transporting subunit alpha 3	0.39432	-0.515177	0.909479	0.364279	0.687252	-5.31905	341	478	ATP1A3	ATPase Na+/K+ transporting subunit alpha 3	1.14735	-0.702231	1.53116	0.129482	0.314038	-4.95639
161291	TMEM30B	transmembrane protein 30B	14q23.1	0.307168	4.9742	0.994937	0.321906	0.604209	-5.72362	16336	161291	TMEM30B	transmembrane protein 30B	0.352695	5.98558	1.37711	0.170141	0.505472	-5.5674	16574	161291	TMEM30B	transmembrane protein 30B	-0.620142	5.65537	-1.25635	0.212465	0.429655	-6.18436
4241	MELTF	melanotransferrin	3q29	-0.119024	3.72	-0.496058	0.620823	0.818162	-5.96174	2871	4241	MELTF	melanotransferrin	-0.170532	3.13295	-0.807778	0.420254	0.727511	-5.85527	2907	4241	MELTF	melanotransferrin	0.846594	3.30858	2.31958	0.0227872	0.100879	-3.94676
2894	GRID1	glutamate ionotropic receptor delta type subunit 1	10q23.1-q23.2	0.0446316	-0.159392	0.124988	0.900756	0.959233	-5.60655	1939	2894	GRID1	glutamate ionotropic receptor delta type subunit 1	-0.110577	0.700569	-0.345587	0.730045	0.897734	-5.76259	1963	2894	GRID1	glutamate ionotropic receptor delta type subunit 1	0.875857	-2.24127	1.19181	0.236685	0.459305	-5.28583
2893	GRIA4	glutamate ionotropic receptor AMPA type subunit 4	11q22.3	0.549828	-2.55144	0.827291	0.409826	0.6741	-5.099	1938	2893	GRIA4	glutamate ionotropic receptor AMPA type subunit 4	-0.0993969	-3.07815	-0.186879	0.85196	0.946013	-5.53345
8029	CUBN	cubilin	10p13	0.207901	1.05145	0.747072	0.456582	0.708233	-5.46606	5339	8029	CUBN	cubilin	-0.417128	1.24437	-1.5254	0.128865	0.448961	-4.82635	5405	8029	CUBN	cubilin	0.89078	-1.25729	1.70228	0.0923959	0.252312	-4.66933
286530	P2RY8	P2Y receptor family member 8	Xp22.33;Yp11.2	0.131365	1.88286	0.483192	0.6299	0.823283	-5.70424	17900	286530	P2RY8	purinergic receptor P2Y8	0.0369847	2.57473	0.127325	0.898821	0.964446	-6.04481
973	CD79A	CD79a molecule	19q13.2	-0.504463	0.253323	-1.0252	0.30747	0.590356	-5.21691	694	973	CD79A	CD79a molecule	0.923804	1.13085	1.62507	0.105848	0.414488	-4.59347
2719	GPC3	glypican 3	Xq26.2	-0.0593876	2.99486	-0.158056	0.874696	0.9498	-5.95602	1808	2719	GPC3	glypican 3	0.172628	2.09986	0.441129	0.659634	0.865463	-5.86742	1829	2719	GPC3	glypican 3	0.235955	0.779113	0.564138	0.574161	0.761069	-6.07693
4049	LTA	lymphotoxin alpha	6p21.33	-0.382432	-1.17923	-1.02655	0.30684	0.589851	-5.0921	2725	4049	LTA	lymphotoxin alpha	0.615553	-1.79799	1.57123	0.117835	0.431638	-4.5289
5294	PIK3CG	phosphatidylinositol-4,5-bisphosphate 3-kinase catalytic subunit gamma	7q22.3	-0.016027	0.692086	-0.0603234	0.952005	0.979996	-5.69443	3515	5294	PIK3CG	phosphatidylinositol-4,5-bisphosphate 3-kinase catalytic subunit gamma	0.18321	1.26009	0.568446	0.57042	0.816371	-5.70718
7103	TSPAN8	tetraspanin 8	12q21.1	0.462176	5.60795	0.783742	0.434841	0.692142	-5.95186	4858	7103	TSPAN8	tetraspanin 8	1.03637	5.56342	1.96505	0.0509031	0.300918	-4.55382	4918	7103	TSPAN8	tetraspanin 8	-1.28094	5.95406	-1.98889	0.0499634	0.17054	-5.05265
3785	KCNQ2	potassium voltage-gated channel subfamily Q member 2	20q13.33	-1.4373	1.38533	-1.74211	0.0842272	0.337386	-4.47808	2543	3785	KCNQ2	potassium voltage-gated channel subfamily Q member 2	0.721335	0.740837	0.907912	0.365104	0.688005	-5.38831	2579	3785	KCNQ2	potassium voltage-gated channel subfamily Q member 2	1.88695	0.341437	1.56875	0.120461	0.30083	-4.95008
										4451	6571	SLC18A2	solute carrier family 18 member A2	0.0965243	-2.24187	0.239494	0.810988	0.929738	-5.56511
92359	CRB3	crumbs cell polarity complex component 3	19p13.3	0.106483	4.19391	0.59899	0.550386	0.773732	-5.95132	14365	92359	CRB3	crumbs 3, cell polarity complex component	0.0264945	4.03442	0.146955	0.883327	0.958737	-6.29886	14538	92359	CRB3	crumbs cell polarity complex component 3	-0.0109387	4.49851	-0.0474547	0.962263	0.984855	-6.81631
80381	CD276	CD276 molecule	15q24.1	0.107165	6.75547	0.515517	0.607205	0.808372	-6.17182	13048	80381	CD276	CD276 molecule	0.00462215	7.38568	0.0250757	0.980022	0.993107	-6.50069	13200	80381	CD276	CD276 molecule	0.0421246	6.421	0.154471	0.877608	0.942948	-6.98053
6385	SDC4	syndecan 4	20q13.12	-0.111739	6.58865	-0.394436	0.694007	0.860448	-6.2252	4302	6385	SDC4	syndecan 4	0.353554	6.49178	1.20467	0.229867	0.572101	-5.79848	4355	6385	SDC4	syndecan 4	-0.0353903	6.16786	-0.131244	0.895896	0.951807	-6.97494
79679	VTCN1	V-set domain containing T cell activation inhibitor 1	1p13.1-p12	0.469469	-1.46005	0.677445	0.499517	0.739386	-5.27815	12632	79679	VTCN1	V-set domain containing T-cell activation inhibitor 1	-0.539793	-2.68843	-1.07068	0.285707	0.624089	-5.0938	12779	79679	VTCN1	V-set domain containing T cell activation inhibitor 1	0.755054	-1.57677	1.05906	0.292604	0.523903	-5.47781
89766	UMODL1	uromodulin like 1	21q22.3	0.159506	-1.17469	0.366295	0.714834	0.870906	-5.45422	14065	89766	UMODL1	uromodulin like 1	-0.365442	-1.03387	-1.01261	0.312567	0.647133	-5.23286	14231	89766	UMODL1	uromodulin like 1	0.685452	-1.251	1.30249	0.196304	0.409692	-5.23469
2321	FLT1	fms related tyrosine kinase 1	13q12.3	0.281224	6.28749	1.05522	0.293587	0.578317	-5.74986	1627	2321	FLT1	fms related tyrosine kinase 1	-0.193304	5.58353	-0.623327	0.533836	0.798777	-6.30372
2322	FLT3	fms related tyrosine kinase 3	13q12.2	-0.291449	-2.50988	-0.80939	0.420002	0.681342	-5.15205	1628	2322	FLT3	fms related tyrosine kinase 3	0.59502	-2.15797	1.22472	0.222236	0.563872	-4.92768
333	APLP1	amyloid beta precursor like protein 1	19q13.12	-0.209026	1.85875	-0.527926	0.598592	0.803518	-5.70612	232	333	APLP1	amyloid beta precursor like protein 1	-0.154969	2.54679	-0.401372	0.688609	0.879905	-5.98852	239	333	APLP1	amyloid beta precursor like protein 1	0.819388	0.90393	1.38537	0.1696	0.373021	-5.29675
9308	CD83	CD83 molecule	6p23	0.126989	3.08782	0.550735	0.582909	0.793441	-5.82092	6157	9308	CD83	CD83 molecule	0.376254	3.14133	1.66901	0.0968038	0.398625	-4.78415	6232	9308	CD83	CD83 molecule	-0.72626	1.38549	-1.78293	0.0782045	0.227633	-4.81936
										8267	23418	CRB1	crumbs 1, cell polarity complex component	0.0526434	-4.15389	0.134023	0.89353	0.962364	-5.4726
3111	HLA-DOA	major histocompatibility complex, class II, DO alpha	6p21.32	-0.308118	2.0158	-0.828649	0.409061	0.673658	-5.5436	2111	3111	HLA-DOA	major histocompatibility complex, class II, DO alpha	0.348619	3.06087	1.07678	0.282977	0.62203	-5.55117
10675	CSPG5	chondroitin sulfate proteoglycan 5	3p21.31	0.135423	1.84288	0.421445	0.674236	0.850065	-5.7214	7286	10675	CSPG5	chondroitin sulfate proteoglycan 5	0.548672	2.59465	1.96433	0.050987	0.30094	-4.1891	7365	10675	CSPG5	chondroitin sulfate proteoglycan 5	-0.590828	2.7224	-2.07396	0.0411411	0.150398	-4.4618
5818	NECTIN1	nectin cell adhesion molecule 1	11q23.3	-0.0520477	4.42946	-0.179608	0.857784	0.942127	-6.15411	3908	5818	NECTIN1	nectin cell adhesion molecule 1	-0.170007	5.31504	-0.801091	0.424105	0.729662	-6.16477	3958	5818	NECTIN1	nectin cell adhesion molecule 1	0.34489	5.96125	1.27624	0.205381	0.420908	-6.15294
3122	HLA-DRA	major histocompatibility complex, class II, DR alpha	6p21.32	-0.350989	7.0074	-0.912807	0.363299	0.637489	-5.89975	2119	3122	HLA-DRA	major histocompatibility complex, class II, DR alpha	0.599748	7.98569	1.81052	0.071835	0.350555	-4.89961	2147	3122	HLA-DRA	major histocompatibility complex, class II, DR alpha	-0.562555	-1.19149	-0.630888	0.529824	0.729391	-5.89887
1910	EDNRB	endothelin receptor type B	13q22.3	0.427174	3.98081	1.42549	0.156788	0.43699	-5.10283	1331	1910	EDNRB	endothelin receptor type B	-0.365269	3.66089	-1.27889	0.202536	0.543197	-5.50229
										6411	9635	CLCA2	chloride channel accessory 2	0.0362929	-3.25771	0.0624555	0.950267	0.982989	-5.52797
8612	PLPP2	phospholipid phosphatase 2	19p13.3	-0.170138	4.91463	-0.476398	0.634717	0.826241	-6.11832	5653	8612	PLPP2	phospholipid phosphatase 2	0.207832	4.60623	0.578033	0.563944	0.813503	-6.21964	5722	8612	PLPP2	phospholipid phosphatase 2	0.0341738	3.33014	0.0501235	0.960143	0.983762	-6.61489
										16722	201305	SPNS3	sphingolipid transporter 3 (putative)	0.0177692	-1.95797	0.0423924	0.966232	0.989076	-5.60948
9379	NRXN2	neurexin 2	11q13.1	-0.387079	1.64482	-0.935321	0.35163	0.628566	-5.41911	6215	9379	NRXN2	neurexin 2	-0.213166	1.8532	-0.600031	0.549219	0.806308	-5.80256	6291	9379	NRXN2	neurexin 2	1.43398	-1.71869	1.65297	0.102064	0.269135	-4.69656
222962	SLC29A4	solute carrier family 29 member 4	7p22.1	-0.0240654	3.19939	-0.0761304	0.939451	0.976004	-5.99412	17041	222962	SLC29A4	solute carrier family 29 member 4	-0.269467	3.57545	-0.974385	0.331136	0.661636	-5.80982	17313	222962	SLC29A4	solute carrier family 29 member 4	0.460881	3.92614	1.14192	0.256727	0.483214	-6.03025
23225	NUP210	nucleoporin 210	3p25.1	-0.180104	6.85183	-0.898741	0.370713	0.643077	-5.91112	8112	23225	NUP210	nucleoporin 210	0.0863164	7.11097	0.463129	0.643816	0.857038	-6.40254	8198	23225	NUP210	nucleoporin 210	0.0862522	7.27941	0.483911	0.629707	0.799764	-6.89929
4935	GPR143	G protein-coupled receptor 143	Xp22.2	0.222841	2.14922	0.745016	0.457818	0.709507	-5.58157	3257	4935	GPR143	G protein-coupled receptor 143	0.30529	2.2174	1.07159	0.285298	0.623511	-5.42778	3298	4935	GPR143	G protein-coupled receptor 143	-0.556095	2.27937	-1.78926	0.0771721	0.225604	-4.91173
7379	UPK2	uroplakin 2	11q23.3	-0.243076	-1.93857	-0.55854	0.577588	0.790608	-5.3377	5038	7379	UPK2	uroplakin 2	-0.24425	-1.94026	-0.682369	0.495858	0.776719	-5.41874	5101	7379	UPK2	uroplakin 2	0.556437	-1.42309	1.21363	0.228284	0.449889	-5.32971
346689	KLRG2	killer cell lectin like receptor G2	7q34	-0.4298	-0.225134	-0.800208	0.42528	0.684871	-5.3526	18291	346689	KLRG2	killer cell lectin like receptor G2	0.343377	0.133341	0.636011	0.525554	0.794038	-5.55552	18676	346689	KLRG2	killer cell lectin like receptor G2	0.0685783	-0.288433	0.123282	0.902178	0.954716	-6.13593
1638	DCT	dopachrome tautomerase	13q32.1	0.572482	-1.41412	1.14882	0.25307	0.541148	-4.91915	1155	1638	DCT	dopachrome tautomerase	-0.0111966	-2.73324	-0.0249131	0.980151	0.993107	-5.56131	1169	1638	DCT	dopachrome tautomerase	-0.779794	-1.78853	-1.23493	0.220296	0.43993	-5.32416
915	CD3D	CD3d molecule	11q23.3	-0.763554	-0.244745	-1.53495	0.127607	0.402265	-4.61985	644	915	CD3D	CD3d molecule	0.677995	0.854507	1.45711	0.146778	0.473673	-4.82003
952	CD38	CD38 molecule	4p15.32	-0.541012	0.649309	-1.37482	0.171923	0.453643	-4.87991	674	952	CD38	CD38 molecule	0.608508	1.34343	1.28778	0.199427	0.540081	-5.07426
930	CD19	CD19 molecule	16p11.2	-0.624456	-1.09606	-1.04657	0.297545	0.581555	-5.09517	657	930	CD19	CD19 molecule	0.463858	-1.1576	0.841443	0.401185	0.71367	-5.33023	665	930	CD19	CD19 molecule	0.0327064	-2.79487	0.0598406	0.952425	0.980425	-5.93683
3902	LAG3	lymphocyte activating 3	12p13.31	-0.721963	1.37396	-2.10379	0.037629	0.242813	-3.82129	2629	3902	LAG3	lymphocyte activating 3	0.120726	1.02203	0.399964	0.689644	0.880537	-5.76257	2665	3902	LAG3	lymphocyte activating 3	0.963206	0.717452	1.55574	0.123525	0.305715	-5.03492
9122	SLC16A4	solute carrier family 16 member 4	1p13.3	0.0459231	1.30695	0.215388	0.829855	0.928903	-5.73097	6024	9122	SLC16A4	solute carrier family 16 member 4	-0.193657	1.24527	-0.820962	0.412723	0.722521	-5.57661	6099	9122	SLC16A4	solute carrier family 16 member 4	0.111357	-0.0108952	0.304831	0.761248	0.880274	-6.11922
126969	SLC44A3	solute carrier family 44 member 3	1p21.3	0.119815	3.67122	0.443051	0.658581	0.841481	-5.95286	15169	126969	SLC44A3	solute carrier family 44 member 3	-0.0283349	3.45633	-0.137638	0.890676	0.961698	-6.21215	15356	126969	SLC44A3	solute carrier family 44 member 3	-0.198894	3.34222	-0.690586	0.491727	0.700143	-6.38883
361	AQP4	aquaporin 4	18q11.2	-0.501367	-1.24776	-1.02125	0.309332	0.591854	-5.0956	256	361	AQP4	aquaporin 4	0.222528	-1.03189	0.44175	0.659185	0.865376	-5.57308	264	361	AQP4	aquaporin 4	0.10307	-0.896057	0.190425	0.849435	0.928505	-6.07244
23495	TNFRSF13B	TNF receptor superfamily member 13B	17p11.2	-0.534317	-3.09853	-0.898158	0.371023	0.643555	-5.06283	8315	23495	TNFRSF13B	TNF receptor superfamily member 13B	0.345292	-2.51007	0.633957	0.526891	0.794789	-5.38971
2918	GRM8	glutamate metabotropic receptor 8	7q31.33	-0.274448	-2.28714	-0.67352	0.502001	0.740532	-5.24968	1962	2918	GRM8	glutamate metabotropic receptor 8	0.187624	-0.669133	0.392698	0.694994	0.883086	-5.61783
4072	EPCAM	epithelial cell adhesion molecule	2p21	-0.940241	7.25132	-1.26607	0.208108	0.495163	-5.52699	2748	4072	EPCAM	epithelial cell adhesion molecule	0.230973	8.17592	1.28563	0.200177	0.540168	-5.67448	2784	4072	EPCAM	epithelial cell adhesion molecule	-0.260491	7.88988	-0.443724	0.658381	0.817306	-6.92612
3359	HTR3A	5-hydroxytryptamine receptor 3A	11q23.2	-0.475597	-2.12199	-0.904604	0.367612	0.640745	-5.12496	2272	3359	HTR3A	5-hydroxytryptamine receptor 3A	0.282505	-3.03134	0.606569	0.54488	0.80424	-5.37524
10942	PRSS21	serine protease 21	16p13.3	0.0451794	-2.76456	0.0879441	0.930078	0.972166	-5.37757	7472	10942	PRSS21	protease, serine 21	-0.209051	-2.83748	-0.386813	0.699339	0.884496	-5.50101
85455	DISP2	dispatched RND transporter family member 2	15q15.1	0.128045	0.890655	0.391816	0.695937	0.861665	-5.63565	14034	85455	DISP2	dispatched RND transporter family member 2	-0.151843	1.25116	-0.444229	0.657396	0.864457	-5.78538	14200	85455	DISP2	dispatched RND transporter family member 2	-0.165319	0.359086	-0.420158	0.675441	0.8284	-6.12389
11006	LILRB4	leukocyte immunoglobulin like receptor B4	19q13.42	-0.356045	2.27781	-0.998223	0.320317	0.602674	-5.43441	7525	11006	LILRB4	leukocyte immunoglobulin like receptor B4	0.191716	2.85578	0.681943	0.496127	0.776746	-5.85867
114788	CSMD3	CUB and Sushi multiple domains 3	8q23.3	-0.241171	-3.50328	-0.402845	0.687828	0.856908	-5.26906	14635	114788	CSMD3	CUB and Sushi multiple domains 3	0.486099	-3.18033	0.684074	0.494783	0.776247	-5.31891	14811	114788	CSMD3	CUB and Sushi multiple domains 3	-0.685011	-2.38288	-0.804041	0.423639	0.646411	-5.68891
23769	FLRT1	fibronectin leucine rich transmembrane protein 1	11q13.1	-0.0465689	2.0111	-0.111169	0.911681	0.964571	-5.83001	8469	23769	FLRT1	fibronectin leucine rich transmembrane protein 1	-0.096016	0.611587	-0.336325	0.737006	0.9006	-5.75498	8560	23769	FLRT1	fibronectin leucine rich transmembrane protein 1	-0.0403357	1.29176	-0.0864998	0.931275	0.969413	-6.29117
7113	TMPRSS2	transmembrane serine protease 2	21q22.3	0.134555	8.96159	0.26185	0.793917	0.911042	-6.26205	4868	7113	TMPRSS2	transmembrane protease, serine 2	0.173897	8.91602	0.357113	0.721413	0.89388	-6.39366	4928	7113	TMPRSS2	transmembrane serine protease 2	-0.382018	9.26155	-1.23011	0.222085	0.442129	-6.26848
2824	GPM6B	glycoprotein M6B	Xp22.2	0.418582	2.68925	1.579	0.117149	0.387445	-4.73462	1880	2824	GPM6B	glycoprotein M6B	-0.418651	3.31014	-1.70739	0.0894245	0.385841	-4.83692	1902	2824	GPM6B	glycoprotein M6B	-0.165566	2.95498	-0.521072	0.603685	0.781175	-6.41225
3036	HAS1	hyaluronan synthase 1	19q13.41	-0.310975	-1.85606	-0.720585	0.472662	0.720844	-5.25868	2054	3036	HAS1	hyaluronan synthase 1	0.110128	-3.40683	0.274299	0.78416	0.917968	-5.48655
608	TNFRSF17	TNF receptor superfamily member 17	16p13.13	-0.507845	-2.39654	-0.99011	0.324249	0.606302	-5.03679	416	608	TNFRSF17	TNF receptor superfamily member 17	0.289494	-1.54204	0.518639	0.604631	0.836052	-5.5067
										6913	10223	GPA33	glycoprotein A33	-0.0865467	-2.82788	-0.238619	0.811665	0.929933	-5.53464
3071	NCKAP1L	NCK associated protein 1 like	12q13.13-q13.2	-0.369754	3.0459	-1.3104	0.192736	0.478107	-5.19842	2082	3071	NCKAP1L	NCK associated protein 1 like	0.260536	3.71791	0.832831	0.406012	0.717741	-5.89565
9620	CELSR1	cadherin EGF LAG seven-pass G-type receptor 1	22q13.31	0.195759	4.12864	0.785975	0.433537	0.691172	-5.81219	6400	9620	CELSR1	cadherin EGF LAG seven-pass G-type receptor 1	-0.295116	4.02739	-1.03505	0.301996	0.637457	-5.82867	6476	9620	CELSR1	cadherin EGF LAG seven-pass G-type receptor 1	-0.131336	4.45837	-0.477835	0.634007	0.802863	-6.70554
89886	SLAMF9	SLAM family member 9	1q23.2	-0.235924	-1.79794	-0.53285	0.59519	0.80067	-5.35887	14097	89886	SLAMF9	SLAM family member 9	0.0172776	-2.75493	0.04411	0.964864	0.988637	-5.5596
23767	FLRT3	fibronectin leucine rich transmembrane protein 3	20p12.1	-0.317581	-0.880369	-0.762587	0.447308	0.699982	-5.31237	8467	23767	FLRT3	fibronectin leucine rich transmembrane protein 3	-0.540959	0.3722	-1.34273	0.181003	0.519615	-4.99668	8558	23767	FLRT3	fibronectin leucine rich transmembrane protein 3	0.829852	-0.21053	1.36165	0.176944	0.383147	-5.23374
26996	GPR160	G protein-coupled receptor 160	3q26.2	0.428692	5.64438	1.34452	0.181489	0.466201	-5.38185	8999	26996	GPR160	G protein-coupled receptor 160	0.0780183	6.64889	0.378108	0.705783	0.886024	-6.44167	9103	26996	GPR160	G protein-coupled receptor 160	-0.676042	5.88601	-2.61719	0.0105101	0.0594066	-3.67969
967	CD63	CD63 molecule	12q13.2	-0.0309078	8.78301	-0.201777	0.840456	0.93342	-6.27642	688	967	CD63	CD63 molecule	0.106676	8.8048	0.611211	0.541809	0.803254	-6.27552	696	967	CD63	CD63 molecule	-0.349431	8.0367	-1.31242	0.192947	0.404929	-6.16909
1136	CHRNA3	cholinergic receptor nicotinic alpha 3 subunit	15q25.1	0.318782	-1.13495	0.757948	0.45007	0.70247	-5.26011	813	1136	CHRNA3	cholinergic receptor nicotinic alpha 3 subunit	-0.775478	-1.40202	-2.17575	0.0308399	0.240907	-3.60264	820	1136	CHRNA3	cholinergic receptor nicotinic alpha 3 subunit	0.180255	-0.156007	0.511076	0.610636	0.786345	-6.0234
9052	GPRC5A	G protein-coupled receptor class C group 5 member A	12p13.1	-0.373259	4.80531	-0.673578	0.501964	0.740532	-6.00756	5972	9052	GPRC5A	G protein-coupled receptor class C group 5 member A	-0.0618813	4.21442	-0.134468	0.893179	0.962211	-6.35368	6043	9052	GPRC5A	G protein-coupled receptor class C group 5 member A	-0.059194	4.48477	-0.124972	0.900844	0.953858	-6.81385
57540	DISP3	dispatched RND transporter family member 3	1p36.22	-0.131065	0.356228	-0.281347	0.778962	0.904356	-5.63721	11651	57540	DISP3	dispatched RND transporter family member 3	-0.316457	1.1096	-0.81733	0.41479	0.723721	-5.56795	11783	57540	DISP3	dispatched RND transporter family member 3	0.0791722	0.444055	0.14458	0.885388	0.947014	-6.1971
64116	SLC39A8	solute carrier family 39 member 8	4q24	0.310274	4.40916	0.856678	0.393447	0.661657	-5.78063	12069	64116	SLC39A8	solute carrier family 39 member 8	-0.1591	4.667	-0.61555	0.538947	0.80118	-6.23612	12202	64116	SLC39A8	solute carrier family 39 member 8	-0.482078	5.48307	-1.20569	0.231319	0.453396	-6.23103
56833	SLAMF8	SLAM family member 8	1q23.2	-0.841355	-1.06473	-2.16077	0.0328377	0.229083	-3.59977	11305	56833	SLAMF8	SLAM family member 8	0.509338	1.5088	1.48699	0.138717	0.462314	-4.84398
768	CA9	carbonic anhydrase 9	9p13.3	-0.518067	-1.60689	-0.736224	0.463129	0.713261	-5.28449	536	768	CA9	carbonic anhydrase 9	-0.651291	-3.27892	-1.10671	0.269852	0.607622	-5.03159	543	768	CA9	carbonic anhydrase 9	0.710705	-1.57461	0.82514	0.411626	0.636911	-5.68909
2264	FGFR4	fibroblast growth factor receptor 4	5q35.2	-0.404739	2.04577	-1.06283	0.29014	0.575983	-5.3486	1585	2264	FGFR4	fibroblast growth factor receptor 4	-0.332469	1.47475	-1.0768	0.282971	0.62203	-5.38015	1602	2264	FGFR4	fibroblast growth factor receptor 4	0.481347	1.64067	1.11546	0.267829	0.496204	-5.70573
										2943	4352	MPL	MPL proto-oncogene, thrombopoietin receptor	-0.0970992	-2.72186	-0.345256	0.730293	0.897734	-5.51549
10630	PDPN	podoplanin	1p36.21	-0.283941	1.52108	-0.57905	0.563715	0.782447	-5.65035	7246	10630	PDPN	podoplanin	-0.0464534	0.968737	-0.115573	0.908116	0.967486	-5.83889
122618	PLD4	phospholipase D family member 4	14q32.33	-0.678544	-1.15944	-1.95404	0.0531828	0.27777	-3.94462	14971	122618	PLD4	phospholipase D family member 4	0.445864	0.647421	1.25822	0.209897	0.551763	-5.06157
3675	ITGA3	integrin subunit alpha 3	17q21.33	-0.234279	4.56821	-1.04146	0.299898	0.583187	-5.67535	2450	3675	ITGA3	integrin subunit alpha 3	-0.166054	4.99425	-0.779882	0.436456	0.73741	-6.15877	2486	3675	ITGA3	integrin subunit alpha 3	0.375757	3.67357	0.753492	0.453258	0.670621	-6.35372
23705	CADM1	cell adhesion molecule 1	11q23.3	-0.231613	4.61564	-0.588441	0.557418	0.778311	-6.03309	8450	23705	CADM1	cell adhesion molecule 1	-0.0178545	5.66682	-0.053567	0.957338	0.98581	-6.49297	8541	23705	CADM1	cell adhesion molecule 1	-0.271792	4.80637	-0.427246	0.670292	0.824971	-6.78695
10446	LRRN2	leucine rich repeat neuronal 2	1q32.1	-0.0979111	1.5198	-0.284897	0.776248	0.902988	-5.74745	7089	10446	LRRN2	leucine rich repeat neuronal 2	-0.403392	1.84932	-1.13541	0.257672	0.597314	-5.3804	7168	10446	LRRN2	leucine rich repeat neuronal 2	0.233446	-0.207267	0.346646	0.729723	0.861613	-6.08705
10077	TSPAN32	tetraspanin 32	11p15.5	-0.30843	-1.30738	-0.772311	0.441553	0.6962	-5.27319	6790	10077	TSPAN32	tetraspanin 32	0.0194935	-0.883311	0.0481335	0.961662	0.987222	-5.68067
286204	CRB2	crumbs cell polarity complex component 2	9q33.3	-0.319446	-1.92404	-0.831382	0.407522	0.672531	-5.18415	17871	286204	CRB2	crumbs 2, cell polarity complex component	0.344849	-1.52823	0.984964	0.325926	0.658117	-5.19837	18218	286204	CRB2	crumbs cell polarity complex component 2	-0.488767	-1.85181	-1.276	0.205468	0.420917	-5.26147
3897	L1CAM	L1 cell adhesion molecule	Xq28	-0.680044	-0.920632	-1.4697	0.14444	0.422178	-4.65666	2626	3897	L1CAM	L1 cell adhesion molecule	-0.178751	-0.655442	-0.42991	0.667761	0.869768	-5.62532	2662	3897	L1CAM	L1 cell adhesion molecule	0.408992	-2.14834	0.76536	0.446199	0.665579	-5.6991
3604	TNFRSF9	TNF receptor superfamily member 9	1p36.23	-0.435447	-2.59532	-0.961251	0.338491	0.617814	-5.04409	2394	3604	TNFRSF9	TNF receptor superfamily member 9	0.0868168	-0.604646	0.197414	0.84372	0.942873	-5.6789
8788	DLK1	delta like non-canonical Notch ligand 1	14q32.2	-0.364584	-3.53326	-0.604379	0.54681	0.771205	-5.19467	5786	8788	DLK1	delta like non-canonical Notch ligand 1	-0.0788924	-4.77231	-0.160174	0.872918	0.955497	-5.44559
94025	MUC16	mucin 16, cell surface associated	19p13.2	-0.374185	-3.02972	-0.722873	0.47126	0.719761	-5.17085	14476	94025	MUC16	mucin 16, cell surface associated	-0.277083	-2.49202	-0.491385	0.623736	0.845552	-5.48307	14650	94025	MUC16	mucin 16, cell surface associated	0.0497258	-3.0463	0.0652331	0.948143	0.978582	-5.91861
2778	GNAS	GNAS complex locus	20q13.32	-0.172629	10.0726	-1.49323	0.138182	0.415763	-5.20394	1843	2778	GNAS	GNAS complex locus	-0.0563237	9.94694	-0.469386	0.639346	0.854873	-6.30321	1865	2778	GNAS	GNAS complex locus	0.145527	10.0391	0.802627	0.424452	0.646695	-6.69687
										12247	64805	P2RY12	purinergic receptor P2Y12	-0.141214	-1.78094	-0.391485	0.695888	0.883413	-5.5622
2840	GPR17	G protein-coupled receptor 17	2q14.3	0.0735369	-1.65227	0.171834	0.863877	0.944624	-5.45827	1894	2840	GPR17	G protein-coupled receptor 17	-0.391297	-2.41553	-0.965461	0.335572	0.663958	-5.1954
4323	MMP14	matrix metallopeptidase 14	14q11.2	-0.643059	5.97111	-2.55227	0.0120454	0.162877	-3.21104	2924	4323	MMP14	matrix metallopeptidase 14	-0.231107	6.13987	-0.717302	0.474091	0.762169	-6.25766	2960	4323	MMP14	matrix metallopeptidase 14	1.4481	0.638446	2.04632	0.0438477	0.156884	-4.19219
54209	TREM2	triggering receptor expressed on myeloid cells 2	6p21.1	-0.284926	2.24024	-0.742684	0.459224	0.710507	-5.62884	10137	54209	TREM2	triggering receptor expressed on myeloid cells 2	-0.0296526	2.55191	-0.100193	0.920299	0.971057	-6.05008
771	CA12	carbonic anhydrase 12	15q22.2	-0.589862	3.57624	-1.23678	0.218748	0.506497	-5.37295	538	771	CA12	carbonic anhydrase 12	-0.199696	2.30375	-0.448149	0.654569	0.862918	-5.93538	545	771	CA12	carbonic anhydrase 12	0.259873	2.97067	0.399443	0.690579	0.837152	-6.43471
10653	SPINT2	serine peptidase inhibitor, Kunitz type 2	19q13.2	0.0530637	8.24575	0.293693	0.769535	0.898916	-6.25952	7266	10653	SPINT2	serine peptidase inhibitor, Kunitz type 2	0.0234672	8.22602	0.138056	0.890346	0.961501	-6.46713	7345	10653	SPINT2	serine peptidase inhibitor, Kunitz type 2	-0.288998	8.35398	-1.72762	0.0877261	0.244317	-5.55246
392617	ELFN1	extracellular leucine rich repeat and fibronectin type III domain containing 1	7p22.3	-0.144682	1.14067	-0.69775	0.486776	0.730378	-5.52738	18940	392617	ELFN1	extracellular leucine rich repeat and fibronectin type III domain containing 1	-0.63225	1.5264	-2.21065	0.0282841	0.231318	-3.69831	19416	392617	ELFN1	extracellular leucine rich repeat and fibronectin type III domain containing 1	0.88254	-2.48544	1.56379	0.121621	0.302604	-4.7963
23213	SULF1	sulfatase 1	8q13.2-q13.3	-0.512113	4.80932	-1.29802	0.196939	0.482411	-5.42566	8101	23213	SULF1	sulfatase 1	-0.0733834	5.70503	-0.194878	0.845702	0.943649	-6.4781	8187	23213	SULF1	sulfatase 1	0.0699759	-2.3642	0.109624	0.912969	0.960338	-5.9627
8832	CD84	CD84 molecule	1q23.3	-0.238081	1.94872	-0.809046	0.420199	0.68135	-5.54437	5825	8832	CD84	CD84 molecule	-0.0456903	3.26934	-0.137162	0.891052	0.961844	-6.1807
10893	MMP24	matrix metallopeptidase 24	20q11.22	-0.0131687	1.3778	-0.0391395	0.968849	0.98581	-5.76521	7431	10893	MMP24	matrix metallopeptidase 24	-0.098227	1.39726	-0.32352	0.746667	0.904969	-5.84381	7514	10893	MMP24	matrix metallopeptidase 24	-0.479809	1.18107	-1.05878	0.292731	0.523937	-5.76472
56098	PCDHGC4	protocadherin gamma subfamily C, 4	5q31.3	0.242647	-2.10833	0.497194	0.620024	0.817835	-5.32186	11167	56098	PCDHGC4	protocadherin gamma subfamily C, 4	-0.164009	-1.72028	-0.427493	0.669516	0.871023	-5.55566	11296	56098	PCDHGC4	protocadherin gamma subfamily C, 4	-0.856389	-1.82779	-1.50066	0.137187	0.326098	-4.9844
11178	LZTS1	leucine zipper tumor suppressor 1	8p21.3	-0.476524	2.70153	-1.94626	0.0541213	0.279816	-4.20899	7668	11178	LZTS1	leucine zipper tumor suppressor 1	-0.261727	3.04605	-0.925706	0.355803	0.67931	-5.76002	7752	11178	LZTS1	leucine zipper tumor suppressor 1	1.02312	-3.07451	1.36137	0.177033	0.383147	-5.02698
972	CD74	CD74 molecule	5q33.1	-0.82797	8.00847	-2.43532	0.0164517	0.180546	-3.48229	693	972	CD74	CD74 molecule	0.208922	9.05093	0.691975	0.489819	0.772588	-6.2178	701	972	CD74	CD74 molecule	0.192404	-0.5976	0.229823	0.818787	0.912917	-6.08509
108	ADCY2	adenylate cyclase 2	5p15.31	-0.175527	0.240677	-0.256652	0.797917	0.912797	-5.63329	71	108	ADCY2	adenylate cyclase 2	-0.226825	1.58782	-0.385663	0.700189	0.884611	-5.87194	72	108	ADCY2	adenylate cyclase 2	-0.913466	-1.45765	-0.886244	0.378013	0.607238	-5.70401
3115	HLA-DPB1	major histocompatibility complex, class II, DP beta 1	6p21.32	-0.599902	5.41762	-1.83523	0.0691184	0.310651	-4.66254	2114	3115	HLA-DPB1	major histocompatibility complex, class II, DP beta 1	0.314957	6.19126	1.1012	0.27224	0.610085	-5.90941	2141	3115	HLA-DPB1	major histocompatibility complex, class II, DP beta 1	-0.540258	-3.04717	-0.827285	0.410416	0.636085	-5.61795
51599	LSR	lipolysis stimulated lipoprotein receptor	19q13.12	-0.377745	6.59228	-2.07424	0.0403432	0.249324	-4.24416	9948	51599	LSR	lipolysis stimulated lipoprotein receptor	-0.0873781	6.92873	-0.481369	0.630822	0.849708	-6.395	10058	51599	LSR	lipolysis stimulated lipoprotein receptor	0.256423	7.09874	0.945789	0.346965	0.579549	-6.56404
										4765	6997	TDGF1	teratocarcinoma-derived growth factor 1	-0.228524	-3.04679	-0.537301	0.591704	0.829782	-5.43117
2046	EPHA8	EPH receptor A8	1p36.12	-0.902828	-1.18131	-1.98202	0.0499199	0.271299	-3.90456	1425	2046	EPHA8	EPH receptor A8	-0.241274	-1.56332	-0.500807	0.617101	0.841648	-5.53456	1442	2046	EPHA8	EPH receptor A8	0.474323	-1.50568	0.85436	0.395332	0.623278	-5.67732
974	CD79B	CD79b molecule	17q23.3	-0.494846	1.10758	-1.61269	0.109619	0.376553	-4.59872	695	974	CD79B	CD79b molecule	0.196791	1.28463	0.522984	0.60161	0.834762	-5.73263
50615	IL21R	interleukin 21 receptor	16p12.1	-0.697382	-0.526284	-1.81585	0.0720613	0.316624	-4.19388	9477	50615	IL21R	interleukin 21 receptor	0.254695	0.644019	0.692545	0.489462	0.772399	-5.5705
164656	TMPRSS6	transmembrane serine protease 6	22q12.3	-0.538613	-0.74218	-1.09062	0.277774	0.563963	-5.0765	16430	164656	TMPRSS6	transmembrane protease, serine 6	-1.00227	-2.04216	-1.92798	0.0553868	0.311405	-4.02688	16672	164656	TMPRSS6	transmembrane serine protease 6	0.715728	-2.17796	1.30369	0.195894	0.409022	-5.1654
388662	SLC6A17	solute carrier family 6 member 17	1p13.3	-0.714336	-0.999878	-1.39724	0.165096	0.44581	-4.73919	18684	388662	SLC6A17	solute carrier family 6 member 17	-0.754477	0.173752	-1.53859	0.125611	0.443597	-4.73404	19120	388662	SLC6A17	solute carrier family 6 member 17	0.880812	-2.70847	1.21222	0.228823	0.450181	-5.23128
3118	HLA-DQA2	major histocompatibility complex, class II, DQ alpha 2	6p21.32	-0.480217	0.90789	-0.818077	0.415045	0.678049	-5.44325	2116	3118	HLA-DQA2	major histocompatibility complex, class II, DQ alpha 2	-0.180195	1.37261	-0.336842	0.736618	0.900506	-5.84217
2535	FZD2	frizzled class receptor 2	17q21.31	-0.563003	1.64329	-1.87634	0.0632051	0.2994	-4.23446	1682	2535	FZD2	frizzled class receptor 2	-0.419782	1.26589	-1.48231	0.139956	0.464206	-4.88637	1700	2535	FZD2	frizzled class receptor 2	0.85864	1.04116	1.62395	0.108128	0.279115	-4.96599
941	CD80	CD80 molecule	3q13.33	-0.495349	-1.71143	-1.37658	0.171379	0.453165	-4.70685	663	941	CD80	CD80 molecule	0.0651588	-1.85871	0.185324	0.853178	0.946345	-5.59963
25825	BACE2	beta-secretase 2	21q22.2-q22.3	0.0321063	6.43788	0.0995719	0.920862	0.968695	-6.29258	8539	25825	BACE2	beta-site APP-cleaving enzyme 2	-0.34169	5.95877	-1.33026	0.185068	0.524783	-5.64275	8632	25825	BACE2	beta-secretase 2	-0.328391	5.44768	-0.583186	0.561328	0.752507	-6.77698
6513	SLC2A1	solute carrier family 2 member 1	1p34.2	-0.0123206	6.02603	-0.0502796	0.959989	0.982311	-6.28665	4399	6513	SLC2A1	solute carrier family 2 member 1	-0.017741	6.03294	-0.0900885	0.928314	0.974301	-6.50155	4454	6513	SLC2A1	solute carrier family 2 member 1	-0.361872	6.08927	-1.67704	0.0972457	0.261273	-5.59853
7253	TSHR	thyroid stimulating hormone receptor	14q31.1	-0.143776	-2.1242	-0.397326	0.691881	0.859115	-5.3763	4946	7253	TSHR	thyroid stimulating hormone receptor	-0.310541	-2.21565	-0.865787	0.387727	0.706758	-5.28405
51151	SLC45A2	solute carrier family 45 member 2	5p13.2	-0.890519	0.695084	-1.55044	0.12385	0.398094	-4.67179	9660	51151	SLC45A2	solute carrier family 45 member 2	0.0543834	0.139263	0.0879792	0.929988	0.975053	-5.75567	9770	51151	SLC45A2	solute carrier family 45 member 2	-0.314035	0.768696	-0.433285	0.665917	0.822857	-6.15829
1188	CLCNKB	chloride voltage-gated channel Kb	1p36.13	-1.20769	-2.0356	-2.94173	0.003965	0.109101	-2.00058	850	1188	CLCNKB	chloride voltage-gated channel Kb	-0.248012	-2.64688	-0.650846	0.515952	0.788445	-5.39402	857	1188	CLCNKB	chloride voltage-gated channel Kb	0.798261	-1.29052	1.67029	0.0985792	0.263635	-4.71873
1511	CTSG	cathepsin G	14q12	-0.707926	-2.31503	-1.27961	0.203319	0.489385	-4.78378	1069	1511	CTSG	cathepsin G	-0.0303346	-1.03828	-0.0452325	0.963971	0.988157	-5.67211
3161	HMMR	hyaluronan mediated motility receptor	5q34	-0.320695	2.66828	-0.779927	0.437074	0.69343	-5.65473	2142	3161	HMMR	hyaluronan mediated motility receptor	-0.0887426	3.81411	-0.34315	0.731874	0.898232	-6.21691	2174	3161	HMMR	hyaluronan mediated motility receptor	-0.198952	5.33577	-0.888472	0.37682	0.605954	-6.53967
1043	CD52	CD52 molecule	1p36.11	-0.826313	2.57137	-1.99324	0.0486592	0.269178	-4.13669	751	1043	CD52	CD52 molecule	0.269484	2.57478	0.640109	0.522893	0.792643	-5.82996
57348	TTYH1	tweety family member 1	19q13.42	-0.187856	0.756999	-0.748818	0.455532	0.707321	-5.46041	11550	57348	TTYH1	tweety family member 1	-0.175918	0.0569783	-0.593124	0.553821	0.808609	-5.60296	11682	57348	TTYH1	tweety family member 1	-0.342621	0.379784	-0.777979	0.438764	0.659383	-5.92386
5803	PTPRZ1	protein tyrosine phosphatase receptor type Z1	7q31.32	-0.231005	-2.41109	-0.460986	0.6457	0.834019	-5.33737	3900	5803	PTPRZ1	protein tyrosine phosphatase, receptor type Z1	-0.804482	-0.943681	-1.32564	0.186593	0.525798	-4.93403	3950	5803	PTPRZ1	protein tyrosine phosphatase receptor type Z1	-0.323987	-2.57581	-0.334045	0.739177	0.867676	-5.91494
3683	ITGAL	integrin subunit alpha L	16p11.2	-0.733972	2.09155	-2.08323	0.0395	0.247003	-3.91728	2457	3683	ITGAL	integrin subunit alpha L	0.24838	2.91182	0.652363	0.514975	0.787803	-5.88859
65217	PCDH15	protocadherin related 15	10q21.1	-0.856613	-3.5815	-1.36778	0.174113	0.456723	-4.6268	12334	65217	PCDH15	protocadherin related 15	-0.0380972	-3.81841	-0.0711792	0.943332	0.98017	-5.50032
										13489	84109	QRFPR	pyroglutamylated RFamide peptide receptor	-0.343815	-3.89081	-0.728668	0.467125	0.757847	-5.28549
4070	TACSTD2	tumor associated calcium signal transducer 2	1p32.1	-0.0644801	7.31862	-0.1745	0.861786	0.943651	-6.29011	2746	4070	TACSTD2	tumor associated calcium signal transducer 2	0.104871	7.72523	0.32642	0.744475	0.903981	-6.44175	2782	4070	TACSTD2	tumor associated calcium signal transducer 2	-0.640009	6.81836	-2.37141	0.020004	0.0918938	-4.28162
27240	SIT1	signaling threshold regulating transmembrane adaptor 1	9p13.3	-1.01078	-1.07444	-2.47606	0.0147759	0.173168	-2.99974	9119	27240	SIT1	signaling threshold regulating transmembrane adaptor 1	0.439371	-0.423545	0.980906	0.327918	0.659459	-5.26431
8140	SLC7A5	solute carrier family 7 member 5	16q24.2	-0.185816	4.79577	-0.546558	0.585766	0.795139	-6.07185	5374	8140	SLC7A5	solute carrier family 7 member 5	-0.86354	4.74489	-2.80241	0.00561167	0.112878	-2.69535	5440	8140	SLC7A5	solute carrier family 7 member 5	0.787412	4.80804	1.08854	0.279466	0.508797	-6.21169
3903	LAIR1	leukocyte associated immunoglobulin like receptor 1	19q13.42	-0.431572	3.34352	-1.62851	0.10622	0.373052	-4.80339	2630	3903	LAIR1	leukocyte associated immunoglobulin like receptor 1	0.0287622	3.51473	0.107782	0.914285	0.969177	-6.2183
4325	MMP16	matrix metallopeptidase 16	8q21.3	-0.473346	0.00999115	-1.3048	0.194628	0.480145	-4.9054	2926	4325	MMP16	matrix metallopeptidase 16	-0.107342	0.48591	-0.220389	0.825811	0.93575	-5.77543
160364	CLEC12A	C-type lectin domain family 12 member A	12p13.31	-0.353854	-1.23828	-0.849705	0.397297	0.664575	-5.22506	16313	160364	CLEC12A	C-type lectin domain family 12 member A	-0.3531	-0.761671	-0.7157	0.475077	0.762909	-5.47951
10457	GPNMB	glycoprotein nmb	7p15.3	-0.219203	6.01499	-0.712118	0.477869	0.724076	-6.04475	7098	10457	GPNMB	glycoprotein nmb	-0.512449	6.37615	-1.75538	0.0808475	0.368281	-5.0082	7177	10457	GPNMB	glycoprotein nmb	0.0453053	4.60706	0.0630952	0.94984	0.979492	-6.8306
										2349	3543	IGLL1	immunoglobulin lambda like polypeptide 1	-0.398082	-4.59369	-0.819781	0.413394	0.722995	-5.19604
3598	IL13RA2	interleukin 13 receptor subunit alpha 2	Xq23	0.120457	-2.20184	0.225845	0.821733	0.924277	-5.3983	2390	3598	IL13RA2	interleukin 13 receptor subunit alpha 2	-0.668254	-1.82647	-1.40327	0.162211	0.493609	-4.78525	2426	3598	IL13RA2	interleukin 13 receptor subunit alpha 2	-0.776981	-2.65917	-1.30378	0.195866	0.409022	-5.17942
4061	LY6E	lymphocyte antigen 6 family member E	8q24.3	-0.401766	6.78281	-1.34397	0.181668	0.466308	-5.43	2737	4061	LY6E	lymphocyte antigen 6 family member E	-0.311712	6.33941	-1.21136	0.2273	0.56949	-5.79294	2773	4061	LY6E	lymphocyte antigen 6 family member E	0.0437433	5.7195	0.0616687	0.950973	0.979785	-6.95124
219527	LRRC55	leucine rich repeat containing 55	11q12.1	-0.173362	-1.95611	-0.408627	0.683592	0.85482	-5.3909	16835	219527	LRRC55	leucine rich repeat containing 55	-0.464363	-0.701604	-1.25659	0.210485	0.552538	-5.01201
55600	ITLN1	intelectin 1	1q23.3	-0.166365	-3.18071	-0.303092	0.762381	0.89443	-5.32125	10883	55600	ITLN1	intelectin 1	-0.624382	-3.61546	-1.38562	0.167528	0.50114	-4.72356
1128	CHRM1	cholinergic receptor muscarinic 1	11q12.3	-0.216017	2.03037	-0.489239	0.625627	0.820526	-5.74355	805	1128	CHRM1	cholinergic receptor muscarinic 1	-0.326214	3.36639	-0.867143	0.386986	0.706312	-5.88304	813	1128	CHRM1	cholinergic receptor muscarinic 1	-0.551701	3.26223	-1.19567	0.235184	0.457593	-5.93224
3123	HLA-DRB1	major histocompatibility complex, class II, DR beta 1	6p21.32	-0.702619	6.00807	-2.09864	0.0380902	0.243876	-4.1917	2120	3123	HLA-DRB1	major histocompatibility complex, class II, DR beta 1	0.299679	6.9302	1.01333	0.312222	0.646948	-6.00781	2148	3123	HLA-DRB1	major histocompatibility complex, class II, DR beta 1	-1.01565	0.0747369	-1.47115	0.14498	0.337507	-5.181
284266	SIGLEC15	sialic acid binding Ig like lectin 15	18q12.3	-0.246906	-2.46993	-0.712689	0.477516	0.723718	-5.21381	17587	284266	SIGLEC15	sialic acid binding Ig like lectin 15	-0.527262	-0.453381	-1.00125	0.318014	0.651586	-5.28829
4059	BCAM	basal cell adhesion molecule (Lutheran blood group)	19q13.32	-0.623488	8.06746	-2.11046	0.0370381	0.241212	-4.1703	2735	4059	BCAM	basal cell adhesion molecule (Lutheran blood group)	-0.0714499	8.50995	-0.273678	0.784637	0.918006	-6.42777	2771	4059	BCAM	basal cell adhesion molecule (Lutheran blood group)	-0.098142	7.42177	-0.202361	0.840123	0.923126	-6.99998
5798	PTPRN	protein tyrosine phosphatase receptor type N	2q35	-0.831346	-0.770221	-1.74298	0.0840735	0.337192	-4.29724	3895	5798	PTPRN	protein tyrosine phosphatase, receptor type N	-0.408813	-2.19031	-1.01826	0.309882	0.645133	-5.16141	3945	5798	PTPRN	protein tyrosine phosphatase receptor type N	0.0209585	-1.34399	0.049634	0.960532	0.984041	-6.05138
200958	MUC20	mucin 20, cell surface associated	3q29	0.00748515	3.70386	0.0211143	0.983192	0.991913	-6.06133	16702	200958	MUC20	mucin 20, cell surface associated	-0.880764	2.4335	-2.25076	0.0255758	0.22086	-3.73985	16956	200958	MUC20	mucin 20, cell surface associated	-0.23712	2.97719	-0.497338	0.620248	0.793621	-6.43449
51330	TNFRSF12A	TNF receptor superfamily member 12A	16p13.3	-0.393843	3.76152	-1.27339	0.205507	0.492049	-5.33656	9800	51330	TNFRSF12A	TNF receptor superfamily member 12A	-0.483829	3.31384	-1.90209	0.0587113	0.319446	-4.51609	9910	51330	TNFRSF12A	TNF receptor superfamily member 12A	0.154661	3.31957	0.388838	0.698378	0.842617	-6.51541
5799	PTPRN2	protein tyrosine phosphatase receptor type N2	7q36.3	-0.142378	3.6714	-0.382418	0.702874	0.865552	-6.00389	3896	5799	PTPRN2	protein tyrosine phosphatase, receptor type N2	0.0868012	4.6034	0.226898	0.820753	0.933251	-6.37307	3946	5799	PTPRN2	protein tyrosine phosphatase receptor type N2	-1.91536	2.19617	-2.69654	0.00846164	0.0515955	-3.09787
1365	CLDN3	claudin 3	7q11.23	-0.251294	7.46791	-0.908178	0.365729	0.639216	-5.90372	955	1365	CLDN3	claudin 3	-0.569564	7.65526	-1.57356	0.117296	0.431184	-5.27339	963	1365	CLDN3	claudin 3	-0.173438	7.06309	-0.414954	0.679232	0.830289	-6.92825
10683	DLL3	delta like canonical Notch ligand 3	19q13.2	-0.425352	-0.228244	-0.905702	0.367033	0.64066	-5.27288	7291	10683	DLL3	delta like canonical Notch ligand 3	0.0749729	-0.65023	0.161706	0.871714	0.955018	-5.67768	7370	10683	DLL3	delta like canonical Notch ligand 3	-0.820855	-0.503008	-2.16359	0.0333316	0.130248	-3.95759
1138	CHRNA5	cholinergic receptor nicotinic alpha 5 subunit	15q25.1	-0.0240823	2.64437	-0.0648483	0.94841	0.978808	-5.91078	815	1138	CHRNA5	cholinergic receptor nicotinic alpha 5 subunit	-0.699261	2.69455	-2.34608	0.0200294	0.199114	-3.54716	822	1138	CHRNA5	cholinergic receptor nicotinic alpha 5 subunit	-0.144201	4.0737	-0.556957	0.579036	0.763472	-6.60152
6693	SPN	sialophorin	16p11.2	-0.641881	0.629453	-1.9632	0.0520957	0.275268	-4.01753	4554	6693	SPN	sialophorin	-0.00787015	2.12966	-0.0204713	0.983689	0.994472	-5.98953
54886	PLPPR1	phospholipid phosphatase related 1	9q31.1	-0.743684	-0.394295	-1.24682	0.215059	0.502476	-4.95274	10407	54886	PLPPR1	phospholipid phosphatase related 1	-0.0515123	-0.201407	-0.0941762	0.925071	0.973021	-5.728	10529	54886	PLPPR1	phospholipid phosphatase related 1	-1.3324	-0.142381	-1.66601	0.099431	0.264819	-4.8849
100133941	CD24	CD24 molecule	6q21	0.159245	8.3233	0.453129	0.65133	0.836953	-6.20141	21306	100133941	CD24	CD24 molecule	-0.561169	8.65683	-1.42092	0.157022	0.487035	-5.46209	22295	100133941	CD24	CD24 molecule	-1.15499	8.21141	-2.08779	0.0398411	0.147116	-4.89024
2859	GPR35	G protein-coupled receptor 35	2q37.3	-0.329452	2.34457	-1.18276	0.239402	0.527612	-5.25139	1910	2859	GPR35	G protein-coupled receptor 35	-0.4834	1.13816	-1.78782	0.0754396	0.358071	-4.42079	1932	2859	GPR35	G protein-coupled receptor 35	-0.0523039	2.43135	-0.0873682	0.930586	0.969296	-6.44152
										2427	3645	INSRR	insulin receptor related receptor	-0.412477	-3.78495	-1.01998	0.309068	0.644769	-5.07948
5881	RAC3	Rac family small GTPase 3	17q25.3	-0.280084	5.58523	-0.797183	0.427027	0.686683	-5.96869	3948	5881	RAC3	ras-related C3 botulinum toxin substrate 3 (rho family, small GTP binding protein Rac3)	-0.224521	4.95897	-0.826433	0.409621	0.720659	-6.1182	3998	5881	RAC3	Rac family small GTPase 3	-0.498773	5.58417	-1.47056	0.145139	0.337674	-5.89099
26499	PLEK2	pleckstrin 2	14q23.3-q24.1	-0.324188	2.50087	-1.18961	0.23671	0.524699	-5.26474	8859	26499	PLEK2	pleckstrin 2	-0.235094	2.22805	-0.945163	0.345806	0.671205	-5.59193	8960	26499	PLEK2	pleckstrin 2	-0.336509	2.65619	-0.969545	0.335052	0.56731	-6.04757
23209	MLC1	modulator of VRAC current 1	22q13.33	-0.316441	-2.04947	-0.651713	0.515918	0.749991	-5.27948	8097	23209	MLC1	megalencephalic leukoencephalopathy with subcortical cysts 1	-0.763593	-1.32216	-1.41956	0.157415	0.487488	-4.79384
9075	CLDN2	claudin 2	Xq22.3	-0.47351	-2.1924	-0.824907	0.411173	0.674836	-5.1742	5990	9075	CLDN2	claudin 2	-1.25313	-3.02491	-2.72096	0.00712949	0.125602	-2.4481	6061	9075	CLDN2	claudin 2	0.157975	-2.2759	0.381371	0.703889	0.847114	-5.9052
7070	THY1	Thy-1 cell surface antigen	11q23.3	-0.513891	5.90718	-1.7903	0.0761008	0.324496	-4.75293	4828	7070	THY1	Thy-1 cell surface antigen	-0.109633	6.42304	-0.321455	0.748228	0.905691	-6.46102
83872	HMCN1	hemicentin 1	1q25.3-q31.1	-0.268075	2.29995	-0.818213	0.414968	0.678049	-5.57904	13395	83872	HMCN1	hemicentin 1	-0.43282	2.7611	-1.30446	0.193695	0.533909	-5.33602
4065	LY75	lymphocyte antigen 75	2q24.2	-0.535121	0.0359128	-1.84336	0.0679131	0.308287	-4.17746	2741	4065	LY75	lymphocyte antigen 75	0.235234	0.828175	0.707603	0.480081	0.767037	-5.57864	2777	4065	LY75	lymphocyte antigen 75	-1.25608	-3.04458	-2.0527	0.0432096	0.155361	-4.02213
2596	GAP43	growth associated protein 43	3q13.31	-0.747946	-2.72637	-1.76339	0.080555	0.333458	-4.1752	1729	2596	GAP43	growth associated protein 43	-0.144014	-2.62726	-0.367576	0.713609	0.890284	-5.51713
945	CD33	CD33 molecule	19q13.41	-0.468374	0.989306	-1.66566	0.0985683	0.361148	-4.50913	667	945	CD33	CD33 molecule	-0.152975	1.04293	-0.47524	0.635175	0.85231	-5.75316
2515	ADAM2	ADAM metallopeptidase domain 2	8p11.22	-0.554955	0.665656	-0.763979	0.446482	0.699525	-5.46091	1664	2515	ADAM2	ADAM metallopeptidase domain 2	-0.467258	-1.23781	-0.701059	0.484146	0.769273	-5.46313	1682	2515	ADAM2	ADAM metallopeptidase domain 2	-1.40547	-1.04738	-1.83964	0.069348	0.211667	-4.53183
375790	AGRN	agrin	1p36.33	-0.154429	7.18653	-0.636548	0.525715	0.757179	-6.10756	18508	375790	AGRN	agrin	-0.410067	7.5956	-1.81045	0.0718461	0.350555	-4.89101	18918	375790	AGRN	agrin	-0.283006	7.14538	-0.899299	0.37106	0.602214	-6.61325
2892	GRIA3	glutamate ionotropic receptor AMPA type subunit 3	Xq25	-1.05584	-1.77979	-1.75925	0.0812578	0.334431	-4.22686	1937	2892	GRIA3	glutamate ionotropic receptor AMPA type subunit 3	-0.224868	-2.943	-0.480931	0.631133	0.84996	-5.46192
1525	CXADR	CXADR Ig-like cell adhesion molecule	21q21.1	-0.0535012	5.40641	-0.174979	0.861412	0.943482	-6.24412	1080	1525	CXADR	coxsackie virus and adenovirus receptor	-0.316811	6.35026	-1.17325	0.242201	0.582482	-5.83728	1091	1525	CXADR	CXADR Ig-like cell adhesion molecule	-0.575496	6.26882	-2.06758	0.0417524	0.151954	-4.90464
682	BSG	basigin (Ok blood group)	19p13.3	-0.324838	8.46294	-2.21533	0.0287549	0.219382	-3.95664	474	682	BSG	basigin (Ok blood group)	-0.0305516	8.80922	-0.245795	0.806113	0.927622	-6.42499	482	682	BSG	basigin (Ok blood group)	-0.176624	8.56139	-0.971967	0.333853	0.565811	-6.55263
2706	GJB2	gap junction protein beta 2	13q12.11	-0.0422496	1.36056	-0.0760116	0.939545	0.976004	-5.75711	1802	2706	GJB2	gap junction protein beta 2	-0.969287	1.69239	-2.17243	0.0310932	0.24161	-3.82045	1822	2706	GJB2	gap junction protein beta 2	-0.566547	0.763	-1.19734	0.234537	0.456936	-5.57303
2993	GYPA	glycophorin A (MNS blood group)	4q31.21	-0.360924	-3.41633	-0.610751	0.542599	0.76889	-5.20206	2019	2993	GYPA	glycophorin A (MNS blood group)	-1.22632	-3.82047	-1.70953	0.0890273	0.385809	-4.3098
84894	LINGO1	leucine rich repeat and Ig domain containing 1	15q24.3	-0.684533	2.11034	-2.35225	0.0204014	0.195379	-3.3812	13875	84894	LINGO1	leucine rich repeat and Ig domain containing 1	-0.877488	3.28834	-3.24245	0.00140549	0.0581501	-1.32629	14039	84894	LINGO1	leucine rich repeat and Ig domain containing 1	1.35453	1.43275	2.08166	0.0404125	0.148509	-4.18794
50617	ATP6V0A4	ATPase H+ transporting V0 subunit a4	7q34	-1.2611	-2.74503	-2.31077	0.0226709	0.201439	-3.30356	9479	50617	ATP6V0A4	ATPase H+ transporting V0 subunit a4	-1.09083	-3.62744	-2.38928	0.0178851	0.191605	-3.14827	9588	50617	ATP6V0A4	ATPase H+ transporting V0 subunit a4	0.870452	-1.88405	1.10464	0.272463	0.501166	-5.40412
84634	KISS1R	KISS1 receptor	19p13.3	-1.17326	-0.789231	-2.1939	0.0303026	0.222616	-3.55606	13733	84634	KISS1R	KISS1 receptor	-0.359528	-2.22434	-0.658295	0.511166	0.785151	-5.41933	13894	84634	KISS1R	KISS1 receptor	-0.376304	-0.0515762	-0.74636	0.45753	0.673807	-5.91156
23237	ARC	activity regulated cytoskeleton associated protein	8q24.3	-0.513095	-0.102073	-1.21726	0.226055	0.514721	-4.99956	8122	23237	ARC	activity regulated cytoskeleton associated protein	-1.06345	-1.06052	-2.84166	0.00499081	0.105613	-2.17356	8208	23237	ARC	activity regulated cytoskeleton associated protein	0.262191	-0.217584	0.439991	0.661072	0.819143	-6.04614
9283	GPR37L1	G protein-coupled receptor 37 like 1	1q32.1	-0.241706	-2.11957	-0.659811	0.510726	0.746457	-5.26937	6141	9283	GPR37L1	G protein-coupled receptor 37 like 1	-0.630341	-2.6309	-1.85632	0.0649965	0.334629	-4.1134	6215	9283	GPR37L1	G protein-coupled receptor 37 like 1	-0.43146	-2.29114	-1.14002	0.257513	0.484207	-5.38115
2556	GABRA3	gamma-aminobutyric acid type A receptor alpha3 subunit	Xq28	-1.92879	-2.88197	-2.76474	0.00666076	0.13426	-2.40694	1696	2556	GABRA3	gamma-aminobutyric acid type A receptor alpha3 subunit	-0.343719	-3.87282	-0.582872	0.560688	0.812121	-5.36698	1714	2556	GABRA3	gamma-aminobutyric acid type A receptor alpha3 subunit	-0.317652	-1.58901	-0.330779	0.741634	0.869407	-5.99454
3294	HSD17B2	hydroxysteroid 17-beta dehydrogenase 2	16q23.3	-0.259764	-1.1236	-0.338204	0.735841	0.881562	-5.4922	2235	3294	HSD17B2	hydroxysteroid 17-beta dehydrogenase 2	-1.34541	-3.2019	-2.53582	0.0120443	0.157605	-2.85351	2268	3294	HSD17B2	hydroxysteroid 17-beta dehydrogenase 2	-0.692345	-2.97614	-0.853107	0.396022	0.623666	-5.60932
57111	RAB25	RAB25, member RAS oncogene family	1q22	-0.198625	6.15723	-0.836073	0.404889	0.670344	-5.95496	11454	57111	RAB25	RAB25, member RAS oncogene family	-0.136137	5.80123	-0.490476	0.624377	0.845908	-6.38307	11586	57111	RAB25	RAB25, member RAS oncogene family	-0.960158	5.58476	-2.4158	0.0178652	0.085083	-4.1413
1004	CDH6	cadherin 6	5p13.3	-0.172234	1.78885	-0.673023	0.502316	0.740666	-5.61361	718	1004	CDH6	cadherin 6	-0.539902	2.55467	-1.82483	0.0696378	0.345651	-4.5389
125206	SLC5A10	solute carrier family 5 member 10	17p11.2	-0.524335	-1.07795	-1.72883	0.0865874	0.341652	-4.29008	15085	125206	SLC5A10	solute carrier family 5 member 10	-0.271959	-2.32136	-0.787776	0.431835	0.733588	-5.3308
6005	RHAG	Rh associated glycoprotein	6p12.3	-0.379445	-2.0263	-0.559197	0.577141	0.790482	-5.33264	4051	6005	RHAG	Rh-associated glycoprotein	-1.3289	-2.57026	-2.02235	0.0445782	0.284472	-3.85549
										1266	1813	DRD2	dopamine receptor D2	-0.490821	-3.14405	-1.29171	0.198067	0.538593	-4.84529
143662	MUC15	mucin 15, cell surface associated	11p14.2	-1.90602	-3.1201	-2.72018	0.00756288	0.13969	-2.50763	15671	143662	MUC15	mucin 15, cell surface associated	-1.47668	-2.96866	-2.23295	0.026749	0.224827	-3.46598	15868	143662	MUC15	mucin 15, cell surface associated	1.0212	-0.944573	0.963656	0.33798	0.569961	-5.60477
9032	TM4SF5	transmembrane 4 L six family member 5	17p13.2	-1.06048	-3.20345	-1.33589	0.184287	0.469116	-4.68513
4680	CEACAM6	carcinoembryonic antigen related cell adhesion molecule 6	19q13.2	-0.201595	-0.757779	-0.31934	0.750062	0.887713	-5.52845	3072	4680	CEACAM6	carcinoembryonic antigen related cell adhesion molecule 6	-1.4002	-0.275572	-2.48673	0.0137767	0.167482	-3.0284	3112	4680	CEACAM6	carcinoembryonic antigen related cell adhesion molecule 6	-0.713596	-1.77615	-1.20243	0.232571	0.454578	-5.36219
6692	SPINT1	serine peptidase inhibitor, Kunitz type 1	15q15.1	-0.0493012	7.12675	-0.289937	0.772399	0.900636	-6.26361	4553	6692	SPINT1	serine peptidase inhibitor, Kunitz type 1	-0.2553	7.26843	-1.38294	0.168347	0.502473	-5.56416	4608	6692	SPINT1	serine peptidase inhibitor, Kunitz type 1	-0.61283	7.07138	-2.36661	0.0202484	0.0926296	-4.29693
2678	GGT1	gamma-glutamyltransferase 1	22q11.23	-0.249072	5.24835	-0.578397	0.564154	0.782827	-6.09581	1784	2678	GGT1	gamma-glutamyltransferase 1	-0.630188	5.99121	-1.70719	0.0894621	0.385869	-5.08855	1802	2678	GGT1	gamma-glutamyltransferase 1	-0.839246	5.83164	-1.80247	0.0750528	0.222192	-5.38248
7006	TEC	tec protein tyrosine kinase	4p12-p11	-0.394745	2.16801	-2.2854	0.0241666	0.206257	-3.50879	4771	7006	TEC	tec protein tyrosine kinase	-0.182716	1.55263	-1.27917	0.202438	0.543094	-5.16031	4830	7006	TEC	tec protein tyrosine kinase	-0.0976693	2.13488	-0.583544	0.561089	0.752416	-6.24237
64866	CDCP1	CUB domain containing protein 1	3p21.31	-0.0975239	4.74923	-0.343785	0.731651	0.879012	-6.14932	12273	64866	CDCP1	CUB domain containing protein 1	-0.62477	4.85985	-2.20579	0.0286286	0.232892	-4.11212	12409	64866	CDCP1	CUB domain containing protein 1	-0.907583	4.85644	-1.87235	0.0646324	0.202038	-5.1922
3108	HLA-DMA	major histocompatibility complex, class II, DM alpha	6p21.32	-0.743955	5.09432	-2.71779	0.00761432	0.140089	-2.7884	2108	3108	HLA-DMA	major histocompatibility complex, class II, DM alpha	0.0480426	4.77868	0.193804	0.846542	0.943936	-6.39915	2135	3108	HLA-DMA	major histocompatibility complex, class II, DM alpha	-0.709595	2.37214	-1.93632	0.056186	0.184081	-4.67602
643988	FNDC10	fibronectin type III domain containing 10	1p36.33	-0.721713	3.31671	-1.93626	0.0553485	0.282552	-4.31038	20063	643988	FNDC10	fibronectin type III domain containing 10	-0.298009	3.54889	-0.944194	0.3463	0.671712	-5.81794	20732	643988	FNDC10	fibronectin type III domain containing 10	-0.666394	3.01294	-1.58658	0.11636	0.293992	-5.36926
										1643	2348	FOLR1	folate receptor 1	-0.786751	-3.33617	-1.49721	0.136041	0.458368	-4.60365
347735	SERINC2	serine incorporator 2	1p35.2	-0.310827	6.53226	-1.26628	0.208032	0.495107	-5.52528	18319	347735	SERINC2	serine incorporator 2	-0.39604	6.40698	-1.82826	0.0691189	0.344844	-4.88243	18709	347735	SERINC2	serine incorporator 2	-0.460275	6.06117	-1.40504	0.163692	0.364826	-6.00768
2705	GJB1	gap junction protein beta 1	Xq13.1	-0.616183	4.21445	-1.39325	0.166296	0.447686	-5.25324	1801	2705	GJB1	gap junction protein beta 1	-0.665877	4.81452	-1.37907	0.169536	0.5046	-5.5383	1821	2705	GJB1	gap junction protein beta 1	-1.05547	4.09249	-1.73283	0.0867895	0.242673	-5.3409
10568	SLC34A2	solute carrier family 34 member 2	4p15.2	-1.76458	-2.83658	-2.66212	0.0089044	0.145811	-2.6219	7193	10568	SLC34A2	solute carrier family 34 member 2	-0.251439	-3.94368	-0.435653	0.663596	0.867663	-5.42307
6507	SLC1A3	solute carrier family 1 member 3	5p13.2	-0.267607	2.87248	-1.10046	0.273484	0.560406	-5.39921	4393	6507	SLC1A3	solute carrier family 1 member 3	-0.593849	2.58474	-2.13827	0.0338052	0.253677	-3.96089	4448	6507	SLC1A3	solute carrier family 1 member 3	-1.20193	0.152827	-1.58567	0.116566	0.294381	-5.02753
79412	KREMEN2	kringle containing transmembrane protein 2	16p13.3	-1.19689	0.806213	-3.01346	0.00319272	0.102135	-1.80232	12529	79412	KREMEN2	kringle containing transmembrane protein 2	-0.806614	0.591477	-1.99627	0.0473695	0.29195	-4.03819	12673	79412	KREMEN2	kringle containing transmembrane protein 2	0.0429234	1.66247	0.0844839	0.932872	0.970596	-6.33379
54437	SEMA5B	semaphorin 5B	3q21.1	-0.374499	1.18273	-1.17614	0.242025	0.53082	-5.14067	10161	54437	SEMA5B	semaphorin 5B	-0.565283	1.41859	-1.79774	0.0738465	0.35476	-4.44109	10278	54437	SEMA5B	semaphorin 5B	-1.4347	-2.66797	-1.99375	0.0494188	0.169397	-4.15597
148281	SYT6	synaptotagmin 6	1p13.2	-1.35873	-2.2939	-2.76249	0.00670386	0.13488	-2.4042	15908	148281	SYT6	synaptotagmin 6	-0.234817	-1.19639	-0.582926	0.560652	0.812121	-5.51954
131578	LRRC15	leucine rich repeat containing 15	3q29	-1.55523	-1.36337	-2.30354	0.0230889	0.202945	-3.33902	15349	131578	LRRC15	leucine rich repeat containing 15	-0.808616	1.19118	-1.08979	0.277223	0.615713	-5.38212
64220	STRA6	stimulated by retinoic acid 6	15q24.1	-1.33768	0.381055	-3.16493	0.00199659	0.0882145	-1.40926	12102	64220	STRA6	stimulated by retinoic acid 6	-0.105354	0.669724	-0.244748	0.806922	0.927958	-5.79037
1048	CEACAM5	carcinoembryonic antigen related cell adhesion molecule 5	19q13.2	-0.591692	-1.97278	-0.879813	0.380839	0.652479	-5.15973	756	1048	CEACAM5	carcinoembryonic antigen related cell adhesion molecule 5	-1.24085	-1.46981	-1.96185	0.0512782	0.301615	-3.99895	764	1048	CEACAM5	carcinoembryonic antigen related cell adhesion molecule 5	-1.7654	-2.13244	-2.35105	0.0210591	0.0951817	-3.49805
10331	B3GNT3	UDP-GlcNAc:betaGal beta-1,3-N-acetylglucosaminyltransferase 3	19p13.11	-1.53957	-1.16728	-2.59896	0.0106054	0.15527	-2.74694	7007	10331	B3GNT3	UDP-GlcNAc:betaGal beta-1,3-N-acetylglucosaminyltransferase 3	-1.15785	-0.759523	-2.00827	0.0460673	0.288691	-3.9488	7086	10331	B3GNT3	UDP-GlcNAc:betaGal beta-1,3-N-acetylglucosaminyltransferase 3	-0.701746	0.538272	-0.78111	0.43693	0.658153	-5.95725
623	BDKRB1	bradykinin receptor B1	14q32.2	-0.652794	-1.83641	-1.77975	0.0778209	0.327882	-4.18384	423	623	BDKRB1	bradykinin receptor B1	-0.539172	-2.05425	-1.65228	0.100172	0.405082	-4.43957	431	623	BDKRB1	bradykinin receptor B1	-0.983555	-2.59097	-1.97856	0.0511373	0.172997	-4.17566
27293	SMPDL3B	sphingomyelin phosphodiesterase acid like 3B	1p35.3	-0.731074	3.0675	-2.49557	0.0140288	0.170951	-3.15316	9146	27293	SMPDL3B	sphingomyelin phosphodiesterase acid like 3B	-0.268956	3.32472	-0.949246	0.343732	0.669845	-5.78885	9252	27293	SMPDL3B	sphingomyelin phosphodiesterase acid like 3B	-0.557625	4.09995	-1.98989	0.049851	0.170289	-4.85843
126321	MFSD12	major facilitator superfamily domain containing 12	19p13.3	-0.285156	5.72708	-1.71106	0.0898312	0.347869	-4.87576	15132	126321	MFSD12	major facilitator superfamily domain containing 12	-0.368554	5.44625	-2.24577	0.0259003	0.222305	-4.04906	15318	126321	MFSD12	major facilitator superfamily domain containing 12	-0.433983	5.62256	-1.49329	0.139102	0.328822	-5.85892
4684	NCAM1	neural cell adhesion molecule 1	11q23.2	-0.978876	-0.116188	-2.36356	0.0198188	0.193463	-3.24871	3076	4684	NCAM1	neural cell adhesion molecule 1	-0.693993	0.638591	-1.30226	0.194444	0.534437	-5.07811
219699	UNC5B	unc-5 netrin receptor B	10q22.1	-0.411568	4.46744	-1.62014	0.108007	0.374783	-4.94239	16846	219699	UNC5B	unc-5 netrin receptor B	-0.682245	5.28069	-2.3817	0.0182459	0.19301	-3.75074	17109	219699	UNC5B	unc-5 netrin receptor B	-0.800322	1.52728	-1.54629	0.125789	0.309045	-5.21368
645369	TMEM200C	transmembrane protein 200C	18p11.31	-0.781796	-1.05988	-1.77081	0.0793056	0.331016	-4.23717	20121	645369	TMEM200C	transmembrane protein 200C	-0.725146	-2.99604	-2.02647	0.0441503	0.283218	-3.82469
										16426	164312	LRRN4	leucine rich repeat neuronal 4	-0.704545	-4.15701	-1.90639	0.0581477	0.318269	-3.99367
3787	KCNS1	potassium voltage-gated channel modifier subfamily S member 1	20q13.12	-1.0228	-1.1166	-3.39571	0.000947112	0.0710597	-0.846345	2545	3787	KCNS1	potassium voltage-gated channel modifier subfamily S member 1	-0.299604	-3.0918	-0.605813	0.54538	0.804494	-5.39806
162515	SLC16A11	solute carrier family 16 member 11	17p13.1	-1.24295	0.0180398	-3.4602	0.000764013	0.0648754	-0.618347	16367	162515	SLC16A11	solute carrier family 16 member 11	-0.597437	-0.401737	-1.49785	0.135875	0.45819	-4.73925	16607	162515	SLC16A11	solute carrier family 16 member 11	-0.689525	-0.983219	-1.05041	0.296538	0.528317	-5.58397
23017	FAIM2	Fas apoptotic inhibitory molecule 2	12q13.12	-1.16525	-1.41808	-2.14805	0.0338582	0.231723	-3.61634	7942	23017	FAIM2	Fas apoptotic inhibitory molecule 2	-1.17701	-1.0917	-2.66823	0.00830136	0.134004	-2.58592	8028	23017	FAIM2	Fas apoptotic inhibitory molecule 2	-0.91859	-1.78762	-1.23642	0.219742	0.439511	-5.33014
										18127	340273	ABCB5	ATP binding cassette subfamily B member 5	-0.847626	-3.15257	-2.0257	0.04423	0.283433	-3.82437
3694	ITGB6	integrin subunit beta 6	2q24.2	-1.45827	-1.32893	-2.79158	0.00616599	0.131589	-2.32432	2467	3694	ITGB6	integrin subunit beta 6	-0.552983	-1.13428	-1.05955	0.290729	0.627795	-5.19335	2503	3694	ITGB6	integrin subunit beta 6	-1.33585	-1.05335	-2.45303	0.0162311	0.0797201	-3.33011
92737	DNER	delta/notch like EGF repeat containing	2q36.3	-0.83284	0.454771	-1.24036	0.217427	0.504916	-5.03252	14392	92737	DNER	delta/notch like EGF repeat containing	-1.4885	0.133224	-2.62255	0.00945383	0.142001	-2.73683	14565	92737	DNER	delta/notch like EGF repeat containing	-1.95808	-0.997669	-2.50616	0.0141306	0.0729374	-3.23116
54795	TRPM4	transient receptor potential cation channel subfamily M member 4	19q13.33	-0.63561	7.53483	-2.09621	0.038309	0.244078	-4.20159	10328	54795	TRPM4	transient receptor potential cation channel subfamily M member 4	-0.640487	7.31677	-2.38682	0.0180017	0.192	-3.73401	10450	54795	TRPM4	transient receptor potential cation channel subfamily M member 4	-0.815558	7.71916	-2.05778	0.0427071	0.154345	-4.95042
7104	TM4SF4	transmembrane 4 L six family member 4	3q25.1	-1.17737	-2.55255	-1.34253	0.182131	0.466615	-4.71928	4859	7104	TM4SF4	transmembrane 4 L six family member 4	-1.76468	-3.92453	-3.03952	0.00271232	0.0779157	-1.69803
6565	SLC15A2	solute carrier family 15 member 2	3q13.33	-1.04576	3.48824	-3.10512	0.00240782	0.0947167	-1.68527	4445	6565	SLC15A2	solute carrier family 15 member 2	-0.463168	3.43708	-1.25519	0.210992	0.55297	-5.50274	4500	6565	SLC15A2	solute carrier family 15 member 2	-1.03479	4.22041	-2.28478	0.0248426	0.106639	-4.30426
6531	SLC6A3	solute carrier family 6 member 3	5p15.33	-1.45254	-2.61713	-2.55018	0.0121138	0.162877	-2.84857	4416	6531	SLC6A3	solute carrier family 6 member 3	-1.07553	-3.51218	-2.12595	0.0348316	0.255626	-3.64417
10599	SLCO1B1	solute carrier organic anion transporter family member 1B1	12p12.1	-1.15596	-2.62139	-1.67281	0.0971475	0.359243	-4.31051	7219	10599	SLCO1B1	solute carrier organic anion transporter family member 1B1	-1.65217	-3.84742	-3.12618	0.0020565	0.0679105	-1.47989
3773	KCNJ16	potassium voltage-gated channel subfamily J member 16	17q24.3	-1.41998	-2.3879	-2.90515	0.00442187	0.114456	-2.09361	2532	3773	KCNJ16	potassium voltage-gated channel subfamily J member 16	-0.859576	-3.08621	-1.99239	0.0477967	0.292914	-3.8824
9071	CLDN10	claudin 10	13q32.1	-1.64802	-2.74056	-3.27666	0.00139782	0.0790108	-1.23395	5987	9071	CLDN10	claudin 10	-1.06537	-3.71811	-2.41869	0.0165439	0.183922	-3.08902
										7292	10686	CLDN16	claudin 16	-1.06511	-3.80268	-2.90296	0.00414533	0.0966553	-2.034
3751	KCND2	potassium voltage-gated channel subfamily D member 2	7q31.31	0.823211	-1.88124	1.72393	0.0874718	0.343122	-4.22393	2511	3751	KCND2	potassium voltage-gated channel subfamily D member 2	0.801332	-1.51796	1.45753	0.146664	0.473645	-4.68247	2547	3751	KCND2	potassium voltage-gated channel subfamily D member 2	-2.20524	-2.56701	-3.11262	0.00253366	0.0224035	-1.66923
4045	LSAMP	limbic system associated membrane protein	3q13.31	-0.0141018	2.06814	-0.0244978	0.980499	0.990953	-5.84109	2721	4045	LSAMP	limbic system-associated membrane protein	1.29534	2.60133	1.9866	0.0484411	0.294436	-4.09914	2757	4045	LSAMP	limbic system associated membrane protein	-2.48362	-0.0579151	-3.55054	0.000632453	0.00836658	-0.551125
286676	ILDR1	immunoglobulin like domain containing receptor 1	3q13.33	-0.106876	2.73136	-0.403303	0.687492	0.856786	-5.85724	17901	286676	ILDR1	immunoglobulin like domain containing receptor 1	0.405884	3.75296	1.30342	0.194049	0.534221	-5.4007	18251	286676	ILDR1	immunoglobulin like domain containing receptor 1	-0.645852	3.44184	-3.25558	0.0016315	0.0164588	-1.71054
9073	CLDN8	claudin 8	21q22.11	0.518799	2.40555	0.848809	0.397793	0.664831	-5.50605	5988	9073	CLDN8	claudin 8	0.18777	3.65448	0.317788	0.751003	0.906314	-6.18015	6059	9073	CLDN8	claudin 8	-2.79269	2.1996	-3.95168	0.000160878	0.00326605	0.501351
79054	TRPM8	transient receptor potential cation channel subfamily M member 8	2q37.1	0.0523765	1.64138	0.0594155	0.952727	0.980088	-5.78683	12426	79054	TRPM8	transient receptor potential cation channel subfamily M member 8	0.952805	3.5002	1.00782	0.314854	0.648905	-5.65278	12565	79054	TRPM8	transient receptor potential cation channel subfamily M member 8	-3.26367	3.13408	-3.98073	0.000145199	0.00309111	0.495899
10103	TSPAN1	tetraspanin 1	1p34.1	0.109017	8.18178	0.300098	0.764657	0.895724	-6.25835	6813	10103	TSPAN1	tetraspanin 1	0.353846	7.85389	0.982533	0.327119	0.658788	-6.02259	6890	10103	TSPAN1	tetraspanin 1	-1.8145	7.25845	-4.23347	5.84383e-05	0.0016499	1.1299
154091	SLC2A12	solute carrier family 2 member 12	6q23.2	0.382819	5.14498	1.0853	0.280111	0.566232	-5.64495	16176	154091	SLC2A12	solute carrier family 2 member 12	-0.24978	5.42555	-0.863469	0.388996	0.707065	-6.12197	16402	154091	SLC2A12	solute carrier family 2 member 12	-1.3375	5.64638	-3.17365	0.00210293	0.0196479	-2.20804
26018	LRIG1	leucine rich repeats and immunoglobulin like domains 1	3p14.1	0.386669	7.09233	1.74686	0.0833945	0.336762	-4.83439	8675	26018	LRIG1	leucine rich repeats and immunoglobulin like domains 1	0.178367	7.39877	0.886225	0.376645	0.698046	-6.11842	8768	26018	LRIG1	leucine rich repeats and immunoglobulin like domains 1	-1.1218	7.51885	-5.58596	2.79483e-07	3.58997e-05	6.28206
										1257	1804	DPP6	dipeptidyl peptidase like 6	0.354238	-3.50276	0.682168	0.495985	0.776734	-5.30823	1274	1804	DPP6	dipeptidyl peptidase like 6	-2.18898	-3.36641	-3.00067	0.00354408	0.0285204	-1.93317
23632	CA14	carbonic anhydrase 14	1q21.2	-0.346103	-1.67862	-1.12008	0.265069	0.553193	-4.96715	8419	23632	CA14	carbonic anhydrase 14	0.192984	-1.60367	0.727673	0.467733	0.758188	-5.39248	8509	23632	CA14	carbonic anhydrase 14	-1.22344	-0.671119	-3.25303	0.00164453	0.0165308	-1.34973
6382	SDC1	syndecan 1	2p24.1	-0.607996	7.37404	-1.77409	0.0787583	0.329685	-4.7902	4300	6382	SDC1	syndecan 1	-0.98048	7.51919	-3.74271	0.000242742	0.0226615	0.14923	4353	6382	SDC1	syndecan 1	0.585862	7.56285	1.8195	0.0723923	0.216984	-5.38714
960	CD44	CD44 molecule (Indian blood group)	11p13	-1.7655	6.12939	-4.11827	7.32069e-05	0.0272702	1.38563	682	960	CD44	CD44 molecule (Indian blood group)	0.32574	6.28847	0.948058	0.344335	0.670367	-6.06526	690	960	CD44	CD44 molecule (Indian blood group)	-0.472658	4.93658	-0.544796	0.587335	0.769567	-6.75836
5733	PTGER3	prostaglandin E receptor 3	1p31.1	0.328264	0.575946	0.758061	0.450002	0.70244	-5.4079	3852	5733	PTGER3	prostaglandin E receptor 3	-1.40906	0.893896	-3.85822	0.000157548	0.0184582	0.751026	3902	5733	PTGER3	prostaglandin E receptor 3	-0.73882	-0.963385	-0.96689	0.33637	0.568784	-5.66836
27035	NOX1	NADPH oxidase 1	Xq22.1	0.0387164	-0.703966	0.103432	0.917805	0.967451	-5.55369	9019	27035	NOX1	NADPH oxidase 1	0.520877	-0.810902	1.38603	0.167403	0.500928	-4.81467	9123	27035	NOX1	NADPH oxidase 1	-2.04639	0.042956	-6.03484	4.13035e-08	8.37367e-06	8.39643
6768	ST14	suppression of tumorigenicity 14	11q24.3	0.0915592	7.49357	0.418756	0.676194	0.850614	-6.21943	4615	6768	ST14	suppression of tumorigenicity 14	-0.500661	7.59948	-2.72474	0.00705156	0.125017	-2.91039	4671	6768	ST14	suppression of tumorigenicity 14	-0.721754	7.76004	-2.82505	0.00590234	0.0405879	-3.19792
1135	CHRNA2	cholinergic receptor nicotinic alpha 2 subunit	8p21.2	-0.383245	4.37587	-0.773202	0.441027	0.695722	-5.90018	812	1135	CHRNA2	cholinergic receptor nicotinic alpha 2 subunit	-0.775871	4.09661	-1.5846	0.114762	0.427625	-5.16653	819	1135	CHRNA2	cholinergic receptor nicotinic alpha 2 subunit	-1.55222	5.30658	-2.81233	0.0061196	0.0414586	-3.17024
23428	SLC7A8	solute carrier family 7 member 8	14q11.2	-0.0772376	6.44923	-0.237849	0.812432	0.920402	-6.27123	8273	23428	SLC7A8	solute carrier family 7 member 8	-0.459825	6.8517	-1.60763	0.109619	0.420214	-5.24343	8359	23428	SLC7A8	solute carrier family 7 member 8	-0.978437	6.60975	-3.33611	0.00126613	0.0137466	-1.76726
90249	UNC5A	unc-5 netrin receptor A	5q35.2	-0.186783	0.68778	-0.320778	0.748975	0.887663	-5.66077	14138	90249	UNC5A	unc-5 netrin receptor A	-0.79417	0.546305	-1.80295	0.0730213	0.353377	-4.36389	14306	90249	UNC5A	unc-5 netrin receptor A	-2.38711	-0.135057	-3.27597	0.00153062	0.0157047	-1.34386
55630	SLC39A4	solute carrier family 39 member 4	8q24.3	-0.718455	4.6754	-2.95086	0.00385794	0.107482	-2.16938	10911	55630	SLC39A4	solute carrier family 39 member 4	-0.798081	4.05785	-3.46473	0.000659416	0.0389819	-0.712888	11036	55630	SLC39A4	solute carrier family 39 member 4	0.293355	4.98363	0.934715	0.352611	0.584923	-6.43096
116372	LYPD1	LY6/PLAUR domain containing 1	2q21.2	-0.767158	-0.995248	-2.45388	0.0156684	0.176312	-3.04322	14775	116372	LYPD1	LY6/PLAUR domain containing 1	-1.17835	-0.541451	-3.77879	0.000212304	0.022102	0.4643	14954	116372	LYPD1	LY6/PLAUR domain containing 1	0.412138	-3.51252	0.699268	0.486313	0.696027	-5.6455
2048	EPHB2	EPH receptor B2	1p36.12	-1.17536	1.915	-3.84431	0.000200863	0.0374328	0.559168	1427	2048	EPHB2	EPH receptor B2	-0.224208	2.47656	-0.822557	0.411817	0.721879	-5.74066	1444	2048	EPHB2	EPH receptor B2	-0.714154	0.824134	-1.29287	0.199595	0.413295	-5.4717
6520	SLC3A2	solute carrier family 3 member 2	11q12.3	-0.210705	7.81949	-1.18298	0.239315	0.527538	-5.62487	4405	6520	SLC3A2	solute carrier family 3 member 2	-0.467022	6.94409	-3.7621	0.00022591	0.0225069	0.196515	4460	6520	SLC3A2	solute carrier family 3 member 2	-0.267084	7.31747	-1.27938	0.204282	0.419612	-6.20637
10232	MSLN	mesothelin	16p13.3	-1.84535	-1.09681	-3.80487	0.000231399	0.038988	0.325647	6921	10232	MSLN	mesothelin	-0.244644	-2.41475	-0.56983	0.569483	0.815782	-5.45059	7000	10232	MSLN	mesothelin	-1.05562	-1.77452	-1.96067	0.0532265	0.177355	-4.25964
1364	CLDN4	claudin 4	7q11.23	-0.336848	8.16218	-1.46965	0.144453	0.422178	-5.25706	954	1364	CLDN4	claudin 4	-0.326664	8.1196	-1.6378	0.10316	0.410962	-5.16448	962	1364	CLDN4	claudin 4	-0.796242	7.84998	-3.37506	0.00111843	0.0126648	-1.66394
56127	PCDHB9	protocadherin beta 9	5q31.3	-0.271523	1.55379	-0.855035	0.394352	0.662348	-5.46536	11190	56127	PCDHB9	protocadherin beta 9	-0.509899	1.91351	-1.76517	0.0791828	0.365384	-4.54953	11320	56127	PCDHB9	protocadherin beta 9	-2.32863	0.733685	-4.27037	5.10309e-05	0.00153065	1.72123
81501	DCSTAMP	dendrocyte expressed seven transmembrane protein	8q22.3	-1.41492	-2.73654	-3.71937	0.000313424	0.0445584	-0.106822	13149	81501	DCSTAMP	dendrocyte expressed seven transmembrane protein	-0.562916	-2.29819	-1.12765	0.260924	0.599498	-5.06016
4582	MUC1	mucin 1, cell surface associated	1q22	-1.15845	4.74284	-2.16856	0.0322257	0.227715	-4.01775	2994	4582	MUC1	mucin 1, cell surface associated	-1.05659	3.55723	-2.23067	0.0269029	0.225643	-3.96155	3034	4582	MUC1	mucin 1, cell surface associated	-1.58552	3.70339	-3.1751	0.00209358	0.0196027	-2.02902
5979	RET	ret proto-oncogene	10q11.21	-0.834729	1.37064	-1.3636	0.175421	0.458149	-4.96908	4025	5979	RET	ret proto-oncogene	-0.611596	2.24799	-1.20487	0.229791	0.572101	-5.38939	4075	5979	RET	ret proto-oncogene	-3.14483	1.03397	-5.1924	1.42126e-06	0.000120249	5.04832
1308	COL17A1	collagen type XVII alpha 1 chain	10q25.1	-1.47023	-2.28056	-4.04404	9.66636e-05	0.0297947	0.868168	921	1308	COL17A1	collagen type XVII alpha 1 chain	-0.8506	-0.961621	-1.87452	0.062433	0.328588	-4.15374	929	1308	COL17A1	collagen type XVII alpha 1 chain	-1.05464	-2.06738	-1.95344	0.0540911	0.17919	-4.2541
4071	TM4SF1	transmembrane 4 L six family member 1	3q25.1	-0.543951	6.64396	-1.89576	0.0605618	0.294396	-4.57855	2747	4071	TM4SF1	transmembrane 4 L six family member 1	-0.564213	6.71282	-2.13972	0.0336855	0.252985	-4.283	2783	4071	TM4SF1	transmembrane 4 L six family member 1	-1.60965	6.39238	-3.86763	0.000215886	0.00396585	-0.103028
4036	LRP2	LDL receptor related protein 2	2q31.1	-1.14366	-2.0735	-2.35435	0.0202922	0.195054	-3.22656	2715	4036	LRP2	LDL receptor related protein 2	-0.929759	-1.79682	-2.28251	0.0235953	0.212933	-3.39066	2751	4036	LRP2	LDL receptor related protein 2	-2.46022	-0.0595159	-3.28413	0.0014919	0.0154108	-1.32794
4651	MYO10	myosin X	5p15.1	0.145685	5.83742	0.706986	0.481039	0.726359	-6.0333	3052	4651	MYO10	myosin X	-0.46581	6.26294	-2.5151	0.0127502	0.161433	-3.45341	3092	4651	MYO10	myosin X	-1.10615	6.72296	-6.37469	9.38759e-09	2.72353e-06	9.59751
79895	ATP8B4	ATPase phospholipid transporting 8B4 (putative)	15q21.2	-0.293569	1.37876	-1.00591	0.316621	0.600052	-5.32102	12805	79895	ATP8B4	ATPase phospholipid transporting 8B4 (putative)	-0.572793	1.73923	-1.98533	0.048583	0.294818	-4.15683	12952	79895	ATP8B4	ATPase phospholipid transporting 8B4 (putative)	-3.17692	0.486596	-5.56776	3.01652e-07	3.80314e-05	6.53368
27199	OXGR1	oxoglutarate receptor 1	13q32.1	-0.522759	-2.57205	-0.991418	0.323613	0.605838	-5.0247	9106	27199	OXGR1	oxoglutarate receptor 1	-0.575002	-2.70607	-1.23154	0.219682	0.561783	-4.93466	9212	27199	OXGR1	oxoglutarate receptor 1	-4.56006	-2.13119	-6.91219	8.59071e-10	4.51737e-07	11.9232
442213	PTCHD4	patched domain containing 4	6p12.3	-0.193068	-1.02667	-0.455668	0.649508	0.83547	-5.45768	19641	442213	PTCHD4	patched domain containing 4	-0.612507	-0.965682	-1.57229	0.117588	0.431184	-4.60717	20245	442213	PTCHD4	patched domain containing 4	-4.97229	-2.38083	-7.40392	9.26167e-11	6.57243e-08	13.9678
312	ANXA13	annexin A13	8q24.13	-0.904529	-3.11672	-1.94723	0.054004	0.279602	-3.89971	212	312	ANXA13	annexin A13	-1.96787	-4.42369	-4.84907	2.61833e-06	0.00157714	3.83057
3815	KIT	KIT proto-oncogene, receptor tyrosine kinase	4q12	-1.45952	1.99527	-4.00555	0.000111505	0.0304677	1.07891	2569	3815	KIT	KIT proto-oncogene receptor tyrosine kinase	0.184592	2.26677	0.596144	0.551807	0.807643	-5.81758	2605	3815	KIT	KIT proto-oncogene, receptor tyrosine kinase	-2.56817	-0.494111	-3.31387	0.00135848	0.0144678	-1.21656
6337	SCNN1A	sodium channel epithelial 1 alpha subunit	12p13.31	-0.843673	5.49635	-1.58317	0.116196	0.386436	-5.07827	4264	6337	SCNN1A	sodium channel epithelial 1 alpha subunit	-1.45888	4.55051	-3.50085	0.000581025	0.0370782	-0.653136	4317	6337	SCNN1A	sodium channel epithelial 1 alpha subunit	-1.55116	5.80316	-2.94336	0.00419536	0.0321034	-2.85175
4897	NRCAM	neuronal cell adhesion molecule	7q31.1	-0.861515	1.75108	-2.48083	0.0145901	0.173168	-3.08831	3229	4897	NRCAM	neuronal cell adhesion molecule	-1.31176	1.84274	-4.00008	9.14248e-05	0.0135552	1.2204	3270	4897	NRCAM	neuronal cell adhesion molecule	-2.67068	0.518109	-3.88724	0.000201637	0.00378809	0.452345
54894	RNF43	ring finger protein 43	17q22	-0.774346	5.43039	-2.18464	0.0309936	0.223866	-4.00653	10414	54894	RNF43	ring finger protein 43	-1.05855	5.07716	-3.56203	0.000467862	0.0334695	-0.46757	10536	54894	RNF43	ring finger protein 43	-1.75192	5.79542	-5.69747	1.74735e-07	2.51305e-05	6.76468
