# Supplementary material for: Reversible epigenetic alterations mediate PSMA expression heterogeneity in advanced metastatic prostate cancer
Source: JCI Insight. 2023 Apr 10;8(7):e162907. doi: 10.1172/jci.insight.162907 (PMC10132157; doi:10.1172/jci.insight.162907)
Supplement: Supplemental table 8 [file jciinsight-8-162907-s263.xlsx]

## Sheet: Supp Table 8
Supplementary Table 8. UW-TAN case numbers corresponding to Figure 4F
Number in Figure 4F	UW-TAN ID
1	03-163
2	03-192
3	05-144
4	06-131
5	07-042
6	08-016
7	10-056
8	11-028
9	12-011
10	12-021
11	13-042
12	13-084
13	13-099
14	13-117
15	14-039
16	14-096
17	15-010
18	15-096
19	16-052
20	16-071
21	16-080
22	17-001
23	17-007
24	17-017
25	17-033
26	17-036
27	17-042
28	17-043
29	17-057
30	17-072
31	17-081
32	17-085
33	17-097
34	18-018
35	18-030
36	18-039
37	18-050
38	18-059
39	18-064
40	18-077
41	18-078
42	18-082
43	18-087
44	18-112
45	18-115
46	18-123
47	19-026
48	19-028
49	19-029
50	19-048
51	19-045
52	19-050
